# Supplementary material for: Mapping the structure of perceptions in helping networks of Alaska Natives
Source: PLoS One. 2018 Nov 12;13(11):e0204343. doi: 10.1371/journal.pone.0204343 (PMC6231607; doi:10.1371/journal.pone.0204343)
Supplement: S1 File — (ZIP) [file pone.0204343.s018.zip]

Archive with 9 entries (6 files):
- study_data/
- study_data/Individual Outcomes.csv
- __MACOSX/
- __MACOSX/study_data/
- __MACOSX/study_data/._Individual Outcomes.csv
- study_data/Edge data.csv
- __MACOSX/study_data/._Edge data.csv
- study_data/Individual Outcomes Codebook.txt
- __MACOSX/study_data/._Individual Outcomes Codebook.txt
