# Supplementary material for: Mapping the structure of perceptions in helping networks of Alaska Natives
Source: PLoS One. 2018 Nov 12;13(11):e0204343. doi: 10.1371/journal.pone.0204343 (PMC6231607; doi:10.1371/journal.pone.0204343)
Supplement: S1 File — (ZIP) [file pone.0204343.s018.zip › study_data/Individual Outcomes.csv]

Project ID	SNAPT ID	Expected value	Greater or not	Significance level	With or without P1	Expected value	Greater or not	Significance level	With or without P2	Expected value	Greater or not	Significance level	With or without P3	Expected value	Greater or not	Significance level	With or without P4	Expected value	Greater or not	Significance level	With or without P5	Expected value	Greater or not	Significance level	With or without P6	Expected value	Greater or not	Significance level	With or without P7	Expected value	Greater or not	Significance level	With or without P8	Expected value	Greater or not	Significance level	With or without P9	Expected value	Greater or not	Significance level	With or without P10	Expected value	Greater or not	Significance level	With or without P11	Expected value	Greater or not	Significance level	With or without P12
-172	91	1.45993836671803	1	0.169509061581936	0	1.45993836671803	1	0.169509061581936	0	1.45993836671803	1	0.169509061581936	0	1.45993836671803	1	0.169509061581936	0	1.45993836671803	1	0.169509061581936	0	1.45993836671803	1	0.00878668758840739	1	1.45993836671803	1	0.169509061581936	0	1.45993836671803	1	0.169509061581936	0	1.45993836671803	1	0.00119430342014892	1	1.45993836671803	1	0.00878668758840739	1	1.45993836671803	1	0.00878668758840739	1	1.45993836671803	1	0.0457970563241796	1
-171	291	1.89791987673344	0	0.128526613556789	0	1.89791987673344	1	0.292861573544321	0	1.89791987673344	0	0.128526613556789	0	1.89791987673344	0	0.414160634754037	0	1.89791987673344	0	0.128526613556789	0	1.89791987673344	1	0.292861573544321	0	1.89791987673344	0	0.414160634754037	0	1.89791987673344	0	0.128526613556789	0	1.89791987673344	0	0.414160634754037	0	1.89791987673344	0	0.414160634754037	0	1.89791987673344	0	0.414160634754037	0	1.89791987673344	0	0.414160634754037	0
-170	136	3.06587057010786	0	0.631721231940187	0	3.06587057010786	0	0.631721231940187	0	3.06587057010786	0	0.166913901999883	0	3.06587057010786	0	0.631721231940187	0	3.06587057010786	0	0.166913901999883	0	3.06587057010786	1	0.182395916218491	0	3.06587057010786	1	0.182395916218491	0	3.06587057010786	0	0.390089873082251	0	3.06587057010786	0	0.390089873082251	0	3.06587057010786	1	0.0743541287206435	0	3.06587057010786	1	0.0251009788644607	1	3.06587057010786	0	0.631721231940187	0
-169	369	2.04391371340524	0	0.109762520129199	0	2.04391371340524	0	0.109762520129199	0	2.04391371340524	0	0.372459828115455	0	2.04391371340524	0	0.109762520129199	0	2.04391371340524	0	0.109762520129199	0	2.04391371340524	0	0.664365474585524	0	2.04391371340524	0	0.664365474585524	0	2.04391371340524	0	0.664365474585524	0	2.04391371340524	1	0.0421886665422397	1	2.04391371340524	0	0.372459828115455	0	2.04391371340524	1	0.136027416687086	0	2.04391371340524	0	0.664365474585524	0
-168	225	1.60593220338983	1	0.014189973316781	1	1.60593220338983	1	0.014189973316781	1	1.60593220338983	0	0.507614800063259	0	1.60593220338983	0	0.507614800063259	0	1.60593220338983	1	0.209128117194867	0	1.60593220338983	1	0.0638582466141218	0	1.60593220338983	1	0.209128117194867	0	1.60593220338983	1	0.014189973316781	1	1.60593220338983	1	0.0023027447143591	1	1.60593220338983	1	0.014189973316781	1	1.60593220338983	1	0.0023027447143591	1	1.60593220338983	1	0.014189973316781	1
-167	18	2.04391371340524	0	0.109762520129199	0	2.04391371340524	0	0.664365474585524	0	2.04391371340524	0	0.109762520129199	0	2.04391371340524	0	0.109762520129199	0	2.04391371340524	0	0.109762520129199	0	2.04391371340524	0	0.664365474585524	0	2.04391371340524	0	0.109762520129199	0	2.04391371340524	1	0.136027416687086	0	2.04391371340524	0	0.372459828115455	0	2.04391371340524	0	0.664365474585524	0	2.04391371340524	1	0.136027416687086	0	2.04391371340524	1	0.136027416687086	0
-166	242	1.75192604006163	0	0.459234141169674	0	1.75192604006163	0	0.459234141169674	0	1.75192604006163	0	0.150498461341193	0	1.75192604006163	0	0.150498461341193	0	1.75192604006163	0	0.150498461341193	0	1.75192604006163	1	0.250481905468815	0	1.75192604006163	0	0.459234141169674	0	1.75192604006163	0	0.459234141169674	0	1.75192604006163	0	0.150498461341193	0	1.75192604006163	0	0.459234141169674	0	1.75192604006163	0	0.459234141169674	0	1.75192604006163	0	0.459234141169674	0
-165	47	2.77388289676425	1	0.132574210872543	0	2.77388289676425	1	0.0141571013680731	1	2.77388289676425	0	0.21181274461315	0	2.77388289676425	1	0.297632344672974	0	2.77388289676425	1	0.297632344672974	0	2.77388289676425	1	0.0141571013680731	1	2.77388289676425	1	0.132574210872543	0	2.77388289676425	0	0.21181274461315	0	2.77388289676425	1	0.297632344672974	0	2.77388289676425	1	0.132574210872543	0	2.77388289676425	1	0.00343695207893324	1	2.77388289676425	1	0.0141571013680731	1
-164	138	2.18990755007704	1	0.165168824317163	0	2.18990755007704	1	0.0558885457043725	0	2.18990755007704	0	0.334107640239188	0	2.18990755007704	0	0.0937378686927714	0	2.18990755007704	0	0.621749049311196	0	2.18990755007704	0	0.0937378686927714	0	2.18990755007704	0	0.334107640239188	0	2.18990755007704	0	0.621749049311196	0	2.18990755007704	0	0.0937378686927714	0	2.18990755007704	1	0.0558885457043725	0	2.18990755007704	1	0.165168824317163	0	2.18990755007704	0	0.621749049311196	0
-163	388	2.48189522342065	1	0.228975350116668	0	2.48189522342065	0	0.538768860671895	0	2.48189522342065	0	0.0683655142223198	0	2.48189522342065	0	0.267047971657776	0	2.48189522342065	0	0.267047971657776	0	2.48189522342065	0	0.267047971657776	0	2.48189522342065	0	0.267047971657776	0	2.48189522342065	0	0.538768860671895	0	2.48189522342065	0	0.538768860671895	0	2.48189522342065	0	0.538768860671895	0	2.48189522342065	1	0.000238953047280832	1	2.48189522342065	1	0.228975350116668	0
-162	123	1.89791987673344	0	0.128526613556789	0	1.89791987673344	0	0.414160634754037	0	1.89791987673344	0	0.128526613556789	0	1.89791987673344	0	0.128526613556789	0	1.89791987673344	0	0.128526613556789	0	1.89791987673344	0	0.414160634754037	0	1.89791987673344	0	0.128526613556789	0	1.89791987673344	0	0.414160634754037	0	1.89791987673344	0	0.128526613556789	0	1.89791987673344	0	0.128526613556789	0	1.89791987673344	0	0.128526613556789	0	1.89791987673344	0	0.128526613556789	0
-161	161	1.60593220338983	1	0.209128117194867	0	1.60593220338983	1	0.209128117194867	0	1.60593220338983	0	0.176226434660233	0	1.60593220338983	0	0.507614800063259	0	1.60593220338983	0	0.176226434660233	0	1.60593220338983	1	0.209128117194867	0	1.60593220338983	0	0.507614800063259	0	1.60593220338983	0	0.507614800063259	0	1.60593220338983	1	0.0638582466141218	0	1.60593220338983	0	0.507614800063259	0	1.60593220338983	0	0.507614800063259	0	1.60593220338983	1	0.209128117194867	0
-160	232	2.62788906009245	1	0.262883263872883	0	2.62788906009245	0	0.238041557417392	0	2.62788906009245	0	0.0583845705049626	0	2.62788906009245	0	0.0583845705049626	0	2.62788906009245	0	0.499099285580851	0	2.62788906009245	1	0.262883263872883	0	2.62788906009245	0	0.238041557417392	0	2.62788906009245	1	0.262883263872883	0	2.62788906009245	0	0.499099285580851	0	2.62788906009245	0	0.238041557417392	0	2.62788906009245	1	0.110297651969914	0	2.62788906009245	1	0.262883263872883	0
-159	57	3.06587057010786	1	0.0743541287206435	0	3.06587057010786	1	0.182395916218491	0	3.06587057010786	0	0.166913901999883	0	3.06587057010786	0	0.166913901999883	0	3.06587057010786	0	0.166913901999883	0	3.06587057010786	0	0.166913901999883	0	3.06587057010786	1	0.0251009788644607	1	3.06587057010786	1	0.0743541287206435	0	3.06587057010786	0	0.390089873082251	0	3.06587057010786	1	0.0743541287206435	0	3.06587057010786	1	0.0251009788644607	1	3.06587057010786	1	0.0251009788644607	1
-158	NA	NA	NA	NA	NA	NA	NA	NA	NA	NA	NA	NA	NA	NA	NA	NA	NA	NA	NA	NA	NA	NA	NA	NA	NA	NA	NA	NA	NA	NA	NA	NA	NA	NA	NA	NA	NA	NA	NA	NA	NA	NA	NA	NA	NA	NA	NA	NA	NA
-157	277	2.62788906009245	1	0.110297651969914	0	2.62788906009245	1	0.110297651969914	0	2.62788906009245	1	0.262883263872883	0	2.62788906009245	0	0.0583845705049626	0	2.62788906009245	0	0.499099285580851	0	2.62788906009245	0	0.499099285580851	0	2.62788906009245	0	0.499099285580851	0	2.62788906009245	1	0.262883263872883	0	2.62788906009245	1	0.262883263872883	0	2.62788906009245	1	0.0102075726826005	1	2.62788906009245	1	0.0372602810400855	1	2.62788906009245	1	0.00227950272900546	1
-156	15	3.06587057010786	0	0.631721231940187	0	3.06587057010786	1	0.182395916218491	0	3.06587057010786	0	0.390089873082251	0	3.06587057010786	0	0.631721231940187	0	3.06587057010786	0	0.0363647917387716	-1	3.06587057010786	1	0.182395916218491	0	3.06587057010786	0	0.390089873082251	0	3.06587057010786	0	0.390089873082251	0	3.06587057010786	0	0.631721231940187	0	3.06587057010786	0	0.390089873082251	0	3.06587057010786	1	0.182395916218491	0	3.06587057010786	1	0.0743541287206435	0
-155	NA	NA	NA	NA	NA	NA	NA	NA	NA	NA	NA	NA	NA	NA	NA	NA	NA	NA	NA	NA	NA	NA	NA	NA	NA	NA	NA	NA	NA	NA	NA	NA	NA	NA	NA	NA	NA	NA	NA	NA	NA	NA	NA	NA	NA	NA	NA	NA	NA
-154	263	2.18990755007704	0	0.0937378686927714	0	2.18990755007704	0	0.0937378686927714	0	2.18990755007704	0	0.0937378686927714	0	2.18990755007704	0	0.334107640239188	0	2.18990755007704	0	0.334107640239188	0	2.18990755007704	1	0.0558885457043725	0	2.18990755007704	0	0.621749049311196	0	2.18990755007704	0	0.334107640239188	0	2.18990755007704	0	0.0937378686927714	0	2.18990755007704	1	0.0558885457043725	0	2.18990755007704	0	0.621749049311196	0	2.18990755007704	0	0.621749049311196	0
-153	156	2.18990755007704	0	0.0937378686927714	0	2.18990755007704	0	0.621749049311196	0	2.18990755007704	0	0.0937378686927714	0	2.18990755007704	0	0.334107640239188	0	2.18990755007704	0	0.0937378686927714	0	2.18990755007704	1	0.0558885457043725	0	2.18990755007704	1	0.0558885457043725	0	2.18990755007704	0	0.334107640239188	0	2.18990755007704	0	0.621749049311196	0	2.18990755007704	0	0.621749049311196	0	2.18990755007704	1	0.0147889082179744	1	2.18990755007704	1	0.0558885457043725	0
-152	231	2.04391371340524	0	0.372459828115455	0	2.04391371340524	0	0.372459828115455	0	2.04391371340524	0	0.109762520129199	0	2.04391371340524	0	0.109762520129199	0	2.04391371340524	0	0.664365474585524	0	2.04391371340524	1	0.136027416687086	0	2.04391371340524	0	0.372459828115455	0	2.04391371340524	0	0.372459828115455	0	2.04391371340524	1	0.136027416687086	0	2.04391371340524	0	0.372459828115455	0	2.04391371340524	0	0.664365474585524	0	2.04391371340524	0	0.664365474585524	0
-151	229	2.62788906009245	0	0.238041557417392	0	2.62788906009245	1	0.262883263872883	0	2.62788906009245	0	0.0583845705049626	0	2.62788906009245	0	0.238041557417392	0	2.62788906009245	0	0.238041557417392	0	2.62788906009245	1	0.262883263872883	0	2.62788906009245	0	0.499099285580851	0	2.62788906009245	0	0.499099285580851	0	2.62788906009245	1	0.110297651969914	0	2.62788906009245	1	0.262883263872883	0	2.62788906009245	0	0.499099285580851	0	2.62788906009245	1	0.262883263872883	0
-150	189	2.18990755007704	1	0.165168824317163	0	2.18990755007704	1	0.165168824317163	0	2.18990755007704	0	0.334107640239188	0	2.18990755007704	1	0.165168824317163	0	2.18990755007704	0	0.0937378686927714	0	2.18990755007704	0	0.621749049311196	0	2.18990755007704	0	0.621749049311196	0	2.18990755007704	1	0.165168824317163	0	2.18990755007704	1	0.165168824317163	0	2.18990755007704	1	0.165168824317163	0	2.18990755007704	1	0.0558885457043725	0	2.18990755007704	1	0.165168824317163	0
-149	NA	NA	NA	NA	NA	NA	NA	NA	NA	NA	NA	NA	NA	NA	NA	NA	NA	NA	NA	NA	NA	NA	NA	NA	NA	NA	NA	NA	NA	NA	NA	NA	NA	NA	NA	NA	NA	NA	NA	NA	NA	NA	NA	NA	NA	NA	NA	NA	NA
-148	351	1.89791987673344	0	0.414160634754037	0	1.89791987673344	0	0.128526613556789	0	1.89791987673344	0	0.414160634754037	0	1.89791987673344	0	0.128526613556789	0	1.89791987673344	0	0.414160634754037	0	1.89791987673344	0	0.414160634754037	0	1.89791987673344	0	0.128526613556789	0	1.89791987673344	1	0.292861573544321	0	1.89791987673344	0	0.414160634754037	0	1.89791987673344	1	0.292861573544321	0	1.89791987673344	0	0.414160634754037	0	1.89791987673344	0	0.414160634754037	0
-147	NA	NA	NA	NA	NA	NA	NA	NA	NA	NA	NA	NA	NA	NA	NA	NA	NA	NA	NA	NA	NA	NA	NA	NA	NA	NA	NA	NA	NA	NA	NA	NA	NA	NA	NA	NA	NA	NA	NA	NA	NA	NA	NA	NA	NA	NA	NA	NA	NA
-146	NA	NA	NA	NA	NA	NA	NA	NA	NA	NA	NA	NA	NA	NA	NA	NA	NA	NA	NA	NA	NA	NA	NA	NA	NA	NA	NA	NA	NA	NA	NA	NA	NA	NA	NA	NA	NA	NA	NA	NA	NA	NA	NA	NA	NA	NA	NA	NA	NA
-145	109	2.48189522342065	0	0.267047971657776	0	2.48189522342065	0	0.538768860671895	0	2.48189522342065	0	0.267047971657776	0	2.48189522342065	0	0.0683655142223198	0	2.48189522342065	0	0.0683655142223198	0	2.48189522342065	0	0.538768860671895	0	2.48189522342065	0	0.267047971657776	0	2.48189522342065	0	0.0683655142223198	0	2.48189522342065	1	0.228975350116668	0	2.48189522342065	1	0.00712443436731358	1	2.48189522342065	0	0.538768860671895	0	2.48189522342065	1	0.228975350116668	0
-144	NA	NA	NA	NA	NA	NA	NA	NA	NA	NA	NA	NA	NA	NA	NA	NA	NA	NA	NA	NA	NA	NA	NA	NA	NA	NA	NA	NA	NA	NA	NA	NA	NA	NA	NA	NA	NA	NA	NA	NA	NA	NA	NA	NA	NA	NA	NA	NA	NA
-143	348	2.62788906009245	0	0.238041557417392	0	2.62788906009245	0	0.499099285580851	0	2.62788906009245	0	0.0583845705049626	0	2.62788906009245	0	0.0583845705049626	0	2.62788906009245	0	0.0583845705049626	0	2.62788906009245	0	0.238041557417392	0	2.62788906009245	0	0.238041557417392	0	2.62788906009245	0	0.499099285580851	0	2.62788906009245	0	0.0583845705049626	0	2.62788906009245	1	0.262883263872883	0	2.62788906009245	1	0.262883263872883	0	2.62788906009245	1	0.262883263872883	0
-142	11	2.33590138674884	0	0.080052717600876	0	2.33590138674884	0	0.299015135071202	0	2.33590138674884	0	0.299015135071202	0	2.33590138674884	0	0.299015135071202	0	2.33590138674884	0	0.080052717600876	0	2.33590138674884	1	0.196277501472345	0	2.33590138674884	0	0.299015135071202	0	2.33590138674884	0	0.299015135071202	0	2.33590138674884	1	0.196277501472345	0	2.33590138674884	0	0.57975517641509	0	2.33590138674884	1	0.196277501472345	0	2.33590138674884	0	0.299015135071202	0
-141	121	2.33590138674884	1	0.196277501472345	0	2.33590138674884	1	0.196277501472345	0	2.33590138674884	0	0.57975517641509	0	2.33590138674884	0	0.080052717600876	0	2.33590138674884	0	0.57975517641509	0	2.33590138674884	0	0.57975517641509	0	2.33590138674884	1	0.196277501472345	0	2.33590138674884	0	0.57975517641509	0	2.33590138674884	1	0.196277501472345	0	2.33590138674884	1	0.196277501472345	0	2.33590138674884	1	0.0718427928516172	0	2.33590138674884	1	0.00478841861387536	1
-140	267	2.48189522342065	0	0.267047971657776	0	2.48189522342065	0	0.0683655142223198	0	2.48189522342065	0	0.0683655142223198	0	2.48189522342065	0	0.0683655142223198	0	2.48189522342065	0	0.267047971657776	0	2.48189522342065	1	0.228975350116668	0	2.48189522342065	0	0.267047971657776	0	2.48189522342065	0	0.0683655142223198	0	2.48189522342065	0	0.0683655142223198	0	2.48189522342065	0	0.0683655142223198	0	2.48189522342065	1	0.228975350116668	0	2.48189522342065	1	0.0282427115875905	1
-139	NA	NA	NA	NA	NA	NA	NA	NA	NA	NA	NA	NA	NA	NA	NA	NA	NA	NA	NA	NA	NA	NA	NA	NA	NA	NA	NA	NA	NA	NA	NA	NA	NA	NA	NA	NA	NA	NA	NA	NA	NA	NA	NA	NA	NA	NA	NA	NA	NA
-138	49	2.33590138674884	0	0.080052717600876	0	2.33590138674884	0	0.57975517641509	0	2.33590138674884	0	0.080052717600876	0	2.33590138674884	0	0.299015135071202	0	2.33590138674884	0	0.299015135071202	0	2.33590138674884	0	0.57975517641509	0	2.33590138674884	1	0.196277501472345	0	2.33590138674884	0	0.080052717600876	0	2.33590138674884	0	0.080052717600876	0	2.33590138674884	0	0.57975517641509	0	2.33590138674884	0	0.299015135071202	0	2.33590138674884	0	0.299015135071202	0
-137	61	2.04391371340524	0	0.664365474585524	0	2.04391371340524	0	0.372459828115455	0	2.04391371340524	0	0.664365474585524	0	2.04391371340524	0	0.109762520129199	0	2.04391371340524	0	0.664365474585524	0	2.04391371340524	0	0.372459828115455	0	2.04391371340524	0	0.372459828115455	0	2.04391371340524	0	0.664365474585524	0	2.04391371340524	0	0.372459828115455	0	2.04391371340524	1	0.136027416687086	0	2.04391371340524	0	0.372459828115455	0	2.04391371340524	1	0.136027416687086	0
-136	328	2.77388289676425	0	0.21181274461315	0	2.77388289676425	0	0.460986466253443	0	2.77388289676425	0	0.21181274461315	0	2.77388289676425	0	0.21181274461315	0	2.77388289676425	0	0.0498607830545077	-1	2.77388289676425	0	0.21181274461315	0	2.77388289676425	0	0.0498607830545077	-1	2.77388289676425	0	0.21181274461315	0	2.77388289676425	0	0.21181274461315	0	2.77388289676425	1	0.297632344672974	0	2.77388289676425	1	0.297632344672974	0	2.77388289676425	0	0.460986466253443	0
-135	NA	NA	NA	NA	NA	NA	NA	NA	NA	NA	NA	NA	NA	NA	NA	NA	NA	NA	NA	NA	NA	NA	NA	NA	NA	NA	NA	NA	NA	NA	NA	NA	NA	NA	NA	NA	NA	NA	NA	NA	NA	NA	NA	NA	NA	NA	NA	NA	NA
-134	357	2.04391371340524	0	0.109762520129199	0	2.04391371340524	0	0.372459828115455	0	2.04391371340524	0	0.109762520129199	0	2.04391371340524	0	0.109762520129199	0	2.04391371340524	0	0.372459828115455	0	2.04391371340524	1	0.0421886665422397	1	2.04391371340524	0	0.109762520129199	0	2.04391371340524	0	0.109762520129199	0	2.04391371340524	0	0.372459828115455	0	2.04391371340524	1	0.136027416687086	0	2.04391371340524	1	0.0421886665422397	1	2.04391371340524	0	0.664365474585524	0
-133	200	3.21186440677966	0	0.0310557562730573	-1	3.21186440677966	0	0.147854536518773	0	3.21186440677966	0	0.357507556810981	0	3.21186440677966	0	0.147854536518773	0	3.21186440677966	0	0.147854536518773	0	3.21186440677966	1	0.0901275637983339	0	3.21186440677966	0	0.147854536518773	0	3.21186440677966	0	0.357507556810981	0	3.21186440677966	0	0.357507556810981	0	3.21186440677966	0	0.147854536518773	0	3.21186440677966	0	0.596444542800296	0	3.21186440677966	0	0.596444542800296	0
-132	NA	NA	NA	NA	NA	NA	NA	NA	NA	NA	NA	NA	NA	NA	NA	NA	NA	NA	NA	NA	NA	NA	NA	NA	NA	NA	NA	NA	NA	NA	NA	NA	NA	NA	NA	NA	NA	NA	NA	NA	NA	NA	NA	NA	NA	NA	NA	NA	NA
-131	60	2.48189522342065	0	0.538768860671895	0	2.48189522342065	0	0.538768860671895	0	2.48189522342065	0	0.538768860671895	0	2.48189522342065	1	0.228975350116668	0	2.48189522342065	0	0.267047971657776	0	2.48189522342065	1	0.0282427115875905	1	2.48189522342065	1	0.0282427115875905	1	2.48189522342065	1	0.228975350116668	0	2.48189522342065	1	0.0900094933782951	0	2.48189522342065	1	0.0282427115875905	1	2.48189522342065	1	0.00712443436731358	1	2.48189522342065	1	0.00712443436731358	1
-130	214	2.77388289676425	1	0.0141571013680731	1	2.77388289676425	1	0.00343695207893324	1	2.77388289676425	1	0.297632344672974	0	2.77388289676425	1	0.297632344672974	0	2.77388289676425	1	0.297632344672974	0	2.77388289676425	1	0.0479232870425528	1	2.77388289676425	1	0.0141571013680731	1	2.77388289676425	0	0.21181274461315	0	2.77388289676425	1	0.132574210872543	0	2.77388289676425	1	0.000688009872854778	1	2.77388289676425	1	0.0141571013680731	1	2.77388289676425	1	1.54541122313612e-05	1
-129	NA	NA	NA	NA	NA	NA	NA	NA	NA	NA	NA	NA	NA	NA	NA	NA	NA	NA	NA	NA	NA	NA	NA	NA	NA	NA	NA	NA	NA	NA	NA	NA	NA	NA	NA	NA	NA	NA	NA	NA	NA	NA	NA	NA	NA	NA	NA	NA	NA
-128	317	1.89791987673344	0	0.128526613556789	0	1.89791987673344	0	0.128526613556789	0	1.89791987673344	0	0.128526613556789	0	1.89791987673344	0	0.414160634754037	0	1.89791987673344	0	0.128526613556789	0	1.89791987673344	0	0.128526613556789	0	1.89791987673344	0	0.414160634754037	0	1.89791987673344	0	0.414160634754037	0	1.89791987673344	0	0.414160634754037	0	1.89791987673344	0	0.128526613556789	0	1.89791987673344	0	0.128526613556789	0	1.89791987673344	0	0.128526613556789	0
-127	321	1.31394453004622	0	0.61339105795122	0	1.31394453004622	1	0.132395460004609	0	1.31394453004622	0	0.241628993510635	0	1.31394453004622	0	0.241628993510635	0	1.31394453004622	0	0.241628993510635	0	1.31394453004622	0	0.241628993510635	0	1.31394453004622	0	0.241628993510635	0	1.31394453004622	0	0.61339105795122	0	1.31394453004622	1	0.132395460004609	0	1.31394453004622	0	0.241628993510635	0	1.31394453004622	1	0.132395460004609	0	1.31394453004622	0	0.61339105795122	0
-126	39	2.77388289676425	0	0.460986466253443	0	2.77388289676425	1	0.297632344672974	0	2.77388289676425	1	0.297632344672974	0	2.77388289676425	1	0.297632344672974	0	2.77388289676425	0	0.460986466253443	0	2.77388289676425	1	0.297632344672974	0	2.77388289676425	0	0.21181274461315	0	2.77388289676425	0	0.21181274461315	0	2.77388289676425	0	0.460986466253443	0	2.77388289676425	1	0.132574210872543	0	2.77388289676425	1	0.0479232870425528	1	2.77388289676425	1	0.132574210872543	0
-125	280	2.48189522342065	0	0.538768860671895	0	2.48189522342065	1	0.0900094933782951	0	2.48189522342065	0	0.267047971657776	0	2.48189522342065	1	0.0900094933782951	0	2.48189522342065	0	0.267047971657776	0	2.48189522342065	1	0.228975350116668	0	2.48189522342065	1	0.0282427115875905	1	2.48189522342065	1	0.228975350116668	0	2.48189522342065	1	0.00712443436731358	1	2.48189522342065	1	0.00712443436731358	1	2.48189522342065	1	0.00145125325182061	1	2.48189522342065	1	0.0282427115875905	1
-124	251	1.75192604006163	0	0.459234141169674	0	1.75192604006163	0	0.459234141169674	0	1.75192604006163	0	0.459234141169674	0	1.75192604006163	0	0.459234141169674	0	1.75192604006163	0	0.150498461341193	0	1.75192604006163	1	0.250481905468815	0	1.75192604006163	0	0.459234141169674	0	1.75192604006163	1	0.250481905468815	0	1.75192604006163	1	0.250481905468815	0	1.75192604006163	1	0.250481905468815	0	1.75192604006163	1	0.0214412350963233	1	1.75192604006163	1	0.0214412350963233	1
-123	272	1.16795069337442	0	0.282935889559589	0	1.16795069337442	0	0.669882942849925	0	1.16795069337442	0	0.282935889559589	0	1.16795069337442	0	0.282935889559589	0	1.16795069337442	0	0.282935889559589	0	1.16795069337442	0	0.282935889559589	0	1.16795069337442	0	0.282935889559589	0	1.16795069337442	0	0.282935889559589	0	1.16795069337442	0	0.282935889559589	0	1.16795069337442	0	0.282935889559589	0	1.16795069337442	1	0.0985946096130297	0	1.16795069337442	0	0.282935889559589	0
-122	NA	NA	NA	NA	NA	NA	NA	NA	NA	NA	NA	NA	NA	NA	NA	NA	NA	NA	NA	NA	NA	NA	NA	NA	NA	NA	NA	NA	NA	NA	NA	NA	NA	NA	NA	NA	NA	NA	NA	NA	NA	NA	NA	NA	NA	NA	NA	NA	NA
-121	50	2.91987673343606	0	0.18816875638868	0	2.91987673343606	0	0.18816875638868	0	2.91987673343606	0	0.18816875638868	0	2.91987673343606	0	0.18816875638868	0	2.91987673343606	0	0.424608638633385	0	2.91987673343606	1	0.332872510566228	0	2.91987673343606	0	0.424608638633385	0	2.91987673343606	0	0.424608638633385	0	2.91987673343606	0	0.18816875638868	0	2.91987673343606	1	0.0602818001903056	0	2.91987673343606	0	0.424608638633385	0	2.91987673343606	0	0.18816875638868	0
-120	102	2.04391371340524	1	0.0101048719505425	1	2.04391371340524	1	0.0421886665422397	1	2.04391371340524	0	0.664365474585524	0	2.04391371340524	1	0.0421886665422397	1	2.04391371340524	0	0.664365474585524	0	2.04391371340524	1	0.136027416687086	0	2.04391371340524	1	0.136027416687086	0	2.04391371340524	1	0.00187770134820608	1	2.04391371340524	1	0.0101048719505425	1	2.04391371340524	1	0.0101048719505425	1	2.04391371340524	1	0.0421886665422397	1	2.04391371340524	1	0.0101048719505425	1
-119	160	2.91987673343606	1	0.0190867563644629	1	2.91987673343606	1	0.0602818001903056	0	2.91987673343606	1	0.332872510566228	0	2.91987673343606	0	0.424608638633385	0	2.91987673343606	1	0.332872510566228	0	2.91987673343606	1	0.156671681099956	0	2.91987673343606	0	0.424608638633385	0	2.91987673343606	1	0.332872510566228	0	2.91987673343606	1	0.0602818001903056	0	2.91987673343606	1	0.00500202780334924	1	2.91987673343606	1	0.0190867563644629	1	2.91987673343606	1	0.0602818001903056	0
-118	81	3.50385208012327	1	0.267142969529186	0	3.50385208012327	1	0.267142969529186	0	3.50385208012327	0	0.115578276416693	0	3.50385208012327	0	0.52730205249734	0	3.50385208012327	0	0.115578276416693	0	3.50385208012327	0	0.29827057308174	0	3.50385208012327	0	0.29827057308174	0	3.50385208012327	0	0.52730205249734	0	3.50385208012327	0	0.29827057308174	0	3.50385208012327	1	0.267142969529186	0	3.50385208012327	1	0.126583047739477	0	3.50385208012327	1	0.0504913324479647	0
-117	NA	NA	NA	NA	NA	NA	NA	NA	NA	NA	NA	NA	NA	NA	NA	NA	NA	NA	NA	NA	NA	NA	NA	NA	NA	NA	NA	NA	NA	NA	NA	NA	NA	NA	NA	NA	NA	NA	NA	NA	NA	NA	NA	NA	NA	NA	NA	NA	NA
-116	345	0.583975346687211	1	0.104354152413095	0	0.583975346687211	0	0.531917182989598	0	0.583975346687211	0	0.531917182989598	0	0.583975346687211	1	0.104354152413095	0	0.583975346687211	1	0.0110840821273175	1	0.583975346687211	1	0.104354152413095	0	0.583975346687211	1	0.104354152413095	0	0.583975346687211	1	0.0110840821273175	1	0.583975346687211	1	0.104354152413095	0	0.583975346687211	1	0.104354152413095	0	0.583975346687211	1	0.0110840821273175	1	0.583975346687211	1	0.0110840821273175	1
-115	70	2.18990755007704	1	0.165168824317163	0	2.18990755007704	1	0.0147889082179744	1	2.18990755007704	0	0.621749049311196	0	2.18990755007704	1	0.165168824317163	0	2.18990755007704	0	0.0937378686927714	0	2.18990755007704	1	0.165168824317163	0	2.18990755007704	1	0.0558885457043725	0	2.18990755007704	0	0.0937378686927714	0	2.18990755007704	0	0.621749049311196	0	2.18990755007704	1	0.165168824317163	0	2.18990755007704	1	0.0147889082179744	1	2.18990755007704	1	0.0147889082179744	1
-114	NA	NA	NA	NA	NA	NA	NA	NA	NA	NA	NA	NA	NA	NA	NA	NA	NA	NA	NA	NA	NA	NA	NA	NA	NA	NA	NA	NA	NA	NA	NA	NA	NA	NA	NA	NA	NA	NA	NA	NA	NA	NA	NA	NA	NA	NA	NA	NA	NA
-113	95	2.04391371340524	1	0.136027416687086	0	2.04391371340524	0	0.109762520129199	0	2.04391371340524	0	0.109762520129199	0	2.04391371340524	0	0.664365474585524	0	2.04391371340524	0	0.664365474585524	0	2.04391371340524	0	0.372459828115455	0	2.04391371340524	0	0.372459828115455	0	2.04391371340524	0	0.109762520129199	0	2.04391371340524	0	0.664365474585524	0	2.04391371340524	1	0.136027416687086	0	2.04391371340524	0	0.664365474585524	0	2.04391371340524	1	0.136027416687086	0
-112	371	2.18990755007704	0	0.0937378686927714	0	2.18990755007704	0	0.0937378686927714	0	2.18990755007704	0	0.0937378686927714	0	2.18990755007704	0	0.0937378686927714	0	2.18990755007704	0	0.0937378686927714	0	2.18990755007704	0	0.334107640239188	0	2.18990755007704	0	0.334107640239188	0	2.18990755007704	0	0.0937378686927714	0	2.18990755007704	0	0.334107640239188	0	2.18990755007704	0	0.0937378686927714	0	2.18990755007704	0	0.334107640239188	0	2.18990755007704	0	0.621749049311196	0
-111	222	2.04391371340524	0	0.664365474585524	0	2.04391371340524	0	0.372459828115455	0	2.04391371340524	0	0.664365474585524	0	2.04391371340524	0	0.664365474585524	0	2.04391371340524	0	0.109762520129199	0	2.04391371340524	0	0.664365474585524	0	2.04391371340524	0	0.664365474585524	0	2.04391371340524	0	0.109762520129199	0	2.04391371340524	0	0.372459828115455	0	2.04391371340524	0	0.372459828115455	0	2.04391371340524	0	0.109762520129199	0	2.04391371340524	0	0.372459828115455	0
-110	NA	NA	NA	NA	NA	NA	NA	NA	NA	NA	NA	NA	NA	NA	NA	NA	NA	NA	NA	NA	NA	NA	NA	NA	NA	NA	NA	NA	NA	NA	NA	NA	NA	NA	NA	NA	NA	NA	NA	NA	NA	NA	NA	NA	NA	NA	NA	NA	NA
-109	NA	NA	NA	NA	NA	NA	NA	NA	NA	NA	NA	NA	NA	NA	NA	NA	NA	NA	NA	NA	NA	NA	NA	NA	NA	NA	NA	NA	NA	NA	NA	NA	NA	NA	NA	NA	NA	NA	NA	NA	NA	NA	NA	NA	NA	NA	NA	NA	NA
-108	NA	NA	NA	NA	NA	NA	NA	NA	NA	NA	NA	NA	NA	NA	NA	NA	NA	NA	NA	NA	NA	NA	NA	NA	NA	NA	NA	NA	NA	NA	NA	NA	NA	NA	NA	NA	NA	NA	NA	NA	NA	NA	NA	NA	NA	NA	NA	NA	NA
-107	10	2.18990755007704	0	0.334107640239188	0	2.18990755007704	1	0.165168824317163	0	2.18990755007704	0	0.0937378686927714	0	2.18990755007704	0	0.621749049311196	0	2.18990755007704	0	0.0937378686927714	0	2.18990755007704	0	0.621749049311196	0	2.18990755007704	0	0.334107640239188	0	2.18990755007704	1	0.165168824317163	0	2.18990755007704	0	0.621749049311196	0	2.18990755007704	0	0.334107640239188	0	2.18990755007704	0	0.621749049311196	0	2.18990755007704	0	0.334107640239188	0
-106	184	2.04391371340524	0	0.372459828115455	0	2.04391371340524	0	0.372459828115455	0	2.04391371340524	0	0.372459828115455	0	2.04391371340524	0	0.109762520129199	0	2.04391371340524	0	0.664365474585524	0	2.04391371340524	0	0.664365474585524	0	2.04391371340524	0	0.664365474585524	0	2.04391371340524	0	0.664365474585524	0	2.04391371340524	0	0.664365474585524	0	2.04391371340524	0	0.664365474585524	0	2.04391371340524	0	0.664365474585524	0	2.04391371340524	0	0.664365474585524	0
-105	284	2.18990755007704	1	0.165168824317163	0	2.18990755007704	0	0.621749049311196	0	2.18990755007704	0	0.334107640239188	0	2.18990755007704	0	0.0937378686927714	0	2.18990755007704	0	0.0937378686927714	0	2.18990755007704	1	0.165168824317163	0	2.18990755007704	0	0.621749049311196	0	2.18990755007704	1	0.0558885457043725	0	2.18990755007704	1	0.0558885457043725	0	2.18990755007704	1	0.165168824317163	0	2.18990755007704	1	0.0558885457043725	0	2.18990755007704	1	0.0147889082179744	1
-104	27	2.48189522342065	1	0.00712443436731358	1	2.48189522342065	1	0.00712443436731358	1	2.48189522342065	1	0.00712443436731358	1	2.48189522342065	1	0.0900094933782951	0	2.48189522342065	1	0.00712443436731358	1	2.48189522342065	1	0.0900094933782951	0	2.48189522342065	1	0.0282427115875905	1	2.48189522342065	1	0.000238953047280832	1	2.48189522342065	1	0.000238953047280832	1	2.48189522342065	1	3.17082220572251e-05	1	2.48189522342065	1	0.00145125325182061	1	2.48189522342065	1	0.000238953047280832	1
-103	NA	NA	NA	NA	NA	NA	NA	NA	NA	NA	NA	NA	NA	NA	NA	NA	NA	NA	NA	NA	NA	NA	NA	NA	NA	NA	NA	NA	NA	NA	NA	NA	NA	NA	NA	NA	NA	NA	NA	NA	NA	NA	NA	NA	NA	NA	NA	NA	NA
-102	249	1.75192604006163	1	0.250481905468815	0	1.75192604006163	1	0.085066752373021	0	1.75192604006163	1	0.250481905468815	0	1.75192604006163	0	0.150498461341193	0	1.75192604006163	1	0.250481905468815	0	1.75192604006163	0	0.150498461341193	0	1.75192604006163	1	0.250481905468815	0	1.75192604006163	0	0.459234141169674	0	1.75192604006163	1	0.0214412350963233	1	1.75192604006163	1	0.085066752373021	0	1.75192604006163	1	0.250481905468815	0	1.75192604006163	1	0.085066752373021	0
-101	NA	NA	NA	NA	NA	NA	NA	NA	NA	NA	NA	NA	NA	NA	NA	NA	NA	NA	NA	NA	NA	NA	NA	NA	NA	NA	NA	NA	NA	NA	NA	NA	NA	NA	NA	NA	NA	NA	NA	NA	NA	NA	NA	NA	NA	NA	NA	NA	NA
-100	192	2.91987673343606	0	0.18816875638868	0	2.91987673343606	0	0.18816875638868	0	2.91987673343606	0	0.0425814160369197	-1	2.91987673343606	0	0.18816875638868	0	2.91987673343606	0	0.18816875638868	0	2.91987673343606	1	0.156671681099956	0	2.91987673343606	0	0.18816875638868	0	2.91987673343606	0	0.424608638633385	0	2.91987673343606	1	0.0602818001903056	0	2.91987673343606	1	0.332872510566228	0	2.91987673343606	1	0.332872510566228	0	2.91987673343606	1	0.0602818001903056	0
-99	29	2.77388289676425	0	0.21181274461315	0	2.77388289676425	0	0.460986466253443	0	2.77388289676425	0	0.0498607830545077	-1	2.77388289676425	0	0.0498607830545077	-1	2.77388289676425	0	0.21181274461315	0	2.77388289676425	1	0.297632344672974	0	2.77388289676425	0	0.21181274461315	0	2.77388289676425	0	0.21181274461315	0	2.77388289676425	0	0.460986466253443	0	2.77388289676425	0	0.21181274461315	0	2.77388289676425	1	0.297632344672974	0	2.77388289676425	0	0.21181274461315	0
-98	376	1.89791987673344	0	0.128526613556789	0	1.89791987673344	1	0.292861573544321	0	1.89791987673344	0	0.128526613556789	0	1.89791987673344	0	0.414160634754037	0	1.89791987673344	0	0.414160634754037	0	1.89791987673344	1	0.292861573544321	0	1.89791987673344	0	0.128526613556789	0	1.89791987673344	0	0.128526613556789	0	1.89791987673344	0	0.128526613556789	0	1.89791987673344	0	0.414160634754037	0	1.89791987673344	0	0.414160634754037	0	1.89791987673344	0	0.414160634754037	0
-97	148	2.18990755007704	0	0.0937378686927714	0	2.18990755007704	0	0.621749049311196	0	2.18990755007704	0	0.0937378686927714	0	2.18990755007704	0	0.0937378686927714	0	2.18990755007704	0	0.0937378686927714	0	2.18990755007704	0	0.621749049311196	0	2.18990755007704	0	0.334107640239188	0	2.18990755007704	0	0.0937378686927714	0	2.18990755007704	0	0.0937378686927714	0	2.18990755007704	0	0.334107640239188	0	2.18990755007704	0	0.621749049311196	0	2.18990755007704	0	0.621749049311196	0
-96	NA	NA	NA	NA	NA	NA	NA	NA	NA	NA	NA	NA	NA	NA	NA	NA	NA	NA	NA	NA	NA	NA	NA	NA	NA	NA	NA	NA	NA	NA	NA	NA	NA	NA	NA	NA	NA	NA	NA	NA	NA	NA	NA	NA	NA	NA	NA	NA	NA
-95	319	1.89791987673344	0	0.414160634754037	0	1.89791987673344	1	0.292861573544321	0	1.89791987673344	0	0.414160634754037	0	1.89791987673344	0	0.414160634754037	0	1.89791987673344	1	0.292861573544321	0	1.89791987673344	1	0.292861573544321	0	1.89791987673344	1	0.292861573544321	0	1.89791987673344	1	0.292861573544321	0	1.89791987673344	0	0.414160634754037	0	1.89791987673344	1	0.292861573544321	0	1.89791987673344	1	0.0307301684737764	1	1.89791987673344	1	0.10921634521713	0
-94	352	1.45993836671803	0	0.206352649696872	0	1.45993836671803	0	0.559116087834509	0	1.45993836671803	0	0.206352649696872	0	1.45993836671803	0	0.206352649696872	0	1.45993836671803	0	0.206352649696872	0	1.45993836671803	1	0.169509061581936	0	1.45993836671803	0	0.206352649696872	0	1.45993836671803	0	0.206352649696872	0	1.45993836671803	0	0.206352649696872	0	1.45993836671803	0	0.206352649696872	0	1.45993836671803	1	0.169509061581936	0	1.45993836671803	0	0.206352649696872	0
-93	248	2.33590138674884	0	0.299015135071202	0	2.33590138674884	0	0.57975517641509	0	2.33590138674884	0	0.299015135071202	0	2.33590138674884	0	0.080052717600876	0	2.33590138674884	0	0.299015135071202	0	2.33590138674884	0	0.299015135071202	0	2.33590138674884	0	0.299015135071202	0	2.33590138674884	0	0.080052717600876	0	2.33590138674884	0	0.57975517641509	0	2.33590138674884	1	0.0207892019804339	1	2.33590138674884	1	0.196277501472345	0	2.33590138674884	1	0.00478841861387536	1
-92	103	2.62788906009245	0	0.499099285580851	0	2.62788906009245	1	0.262883263872883	0	2.62788906009245	0	0.238041557417392	0	2.62788906009245	0	0.238041557417392	0	2.62788906009245	0	0.0583845705049626	0	2.62788906009245	1	0.262883263872883	0	2.62788906009245	1	0.262883263872883	0	2.62788906009245	0	0.499099285580851	0	2.62788906009245	0	0.499099285580851	0	2.62788906009245	1	0.262883263872883	0	2.62788906009245	1	0.262883263872883	0	2.62788906009245	1	0.110297651969914	0
-91	116	2.91987673343606	0	0.424608638633385	0	2.91987673343606	0	0.18816875638868	0	2.91987673343606	0	0.18816875638868	0	2.91987673343606	0	0.0425814160369197	-1	2.91987673343606	0	0.18816875638868	0	2.91987673343606	1	0.332872510566228	0	2.91987673343606	0	0.0425814160369197	-1	2.91987673343606	0	0.18816875638868	0	2.91987673343606	1	0.332872510566228	0	2.91987673343606	0	0.424608638633385	0	2.91987673343606	1	0.00500202780334924	1	2.91987673343606	0	0.424608638633385	0
-90	239	3.06587057010786	1	0.0251009788644607	1	3.06587057010786	1	0.0743541287206435	0	3.06587057010786	1	0.0743541287206435	0	3.06587057010786	0	0.390089873082251	0	3.06587057010786	0	0.631721231940187	0	3.06587057010786	1	0.182395916218491	0	3.06587057010786	0	0.631721231940187	0	3.06587057010786	1	0.0743541287206435	0	3.06587057010786	1	0.0743541287206435	0	3.06587057010786	1	0.00705831136446711	1	3.06587057010786	1	0.0251009788644607	1	3.06587057010786	1	0.00705831136446711	1
-89	183	1.89791987673344	0	0.128526613556789	0	1.89791987673344	1	0.292861573544321	0	1.89791987673344	0	0.414160634754037	0	1.89791987673344	0	0.414160634754037	0	1.89791987673344	0	0.128526613556789	0	1.89791987673344	1	0.292861573544321	0	1.89791987673344	0	0.128526613556789	0	1.89791987673344	0	0.128526613556789	0	1.89791987673344	1	0.10921634521713	0	1.89791987673344	1	0.0307301684737764	1	1.89791987673344	0	0.414160634754037	0	1.89791987673344	1	0.292861573544321	0
-88	NA	NA	NA	NA	NA	NA	NA	NA	NA	NA	NA	NA	NA	NA	NA	NA	NA	NA	NA	NA	NA	NA	NA	NA	NA	NA	NA	NA	NA	NA	NA	NA	NA	NA	NA	NA	NA	NA	NA	NA	NA	NA	NA	NA	NA	NA	NA	NA	NA
-87	6	2.18990755007704	0	0.334107640239188	0	2.18990755007704	0	0.334107640239188	0	2.18990755007704	0	0.0937378686927714	0	2.18990755007704	0	0.0937378686927714	0	2.18990755007704	0	0.621749049311196	0	2.18990755007704	1	0.0558885457043725	0	2.18990755007704	0	0.621749049311196	0	2.18990755007704	0	0.0937378686927714	0	2.18990755007704	0	0.0937378686927714	0	2.18990755007704	0	0.334107640239188	0	2.18990755007704	1	0.165168824317163	0	2.18990755007704	0	0.334107640239188	0
-86	NA	NA	NA	NA	NA	NA	NA	NA	NA	NA	NA	NA	NA	NA	NA	NA	NA	NA	NA	NA	NA	NA	NA	NA	NA	NA	NA	NA	NA	NA	NA	NA	NA	NA	NA	NA	NA	NA	NA	NA	NA	NA	NA	NA	NA	NA	NA	NA	NA
-85	115	2.48189522342065	0	0.0683655142223198	0	2.48189522342065	0	0.267047971657776	0	2.48189522342065	0	0.0683655142223198	0	2.48189522342065	0	0.538768860671895	0	2.48189522342065	0	0.0683655142223198	0	2.48189522342065	1	0.228975350116668	0	2.48189522342065	0	0.538768860671895	0	2.48189522342065	0	0.0683655142223198	0	2.48189522342065	0	0.0683655142223198	0	2.48189522342065	0	0.538768860671895	0	2.48189522342065	0	0.538768860671895	0	2.48189522342065	0	0.538768860671895	0
-84	105	2.48189522342065	0	0.0683655142223198	0	2.48189522342065	0	0.538768860671895	0	2.48189522342065	0	0.0683655142223198	0	2.48189522342065	0	0.0683655142223198	0	2.48189522342065	0	0.0683655142223198	0	2.48189522342065	0	0.0683655142223198	0	2.48189522342065	0	0.538768860671895	0	2.48189522342065	0	0.0683655142223198	0	2.48189522342065	0	0.267047971657776	0	2.48189522342065	0	0.0683655142223198	0	2.48189522342065	1	0.228975350116668	0	2.48189522342065	0	0.0683655142223198	0
-83	394	1.16795069337442	0	0.282935889559589	0	1.16795069337442	0	0.282935889559589	0	1.16795069337442	0	0.669882942849925	0	1.16795069337442	0	0.669882942849925	0	1.16795069337442	0	0.669882942849925	0	1.16795069337442	1	0.0985946096130297	0	1.16795069337442	0	0.669882942849925	0	1.16795069337442	0	0.669882942849925	0	1.16795069337442	0	0.669882942849925	0	1.16795069337442	1	0.0194362806851629	1	1.16795069337442	0	0.669882942849925	0	1.16795069337442	0	0.669882942849925	0
-82	300	1.31394453004622	0	0.61339105795122	0	1.31394453004622	1	0.132395460004609	0	1.31394453004622	0	0.241628993510635	0	1.31394453004622	0	0.241628993510635	0	1.31394453004622	0	0.61339105795122	0	1.31394453004622	1	0.132395460004609	0	1.31394453004622	0	0.61339105795122	0	1.31394453004622	1	0.132395460004609	0	1.31394453004622	1	0.132395460004609	0	1.31394453004622	1	0.0049904955042781	1	1.31394453004622	1	0.0309929088298708	1	1.31394453004622	1	0.132395460004609	0
-81	226	2.48189522342065	0	0.0683655142223198	0	2.48189522342065	0	0.267047971657776	0	2.48189522342065	0	0.0683655142223198	0	2.48189522342065	0	0.0683655142223198	0	2.48189522342065	0	0.0683655142223198	0	2.48189522342065	0	0.0683655142223198	0	2.48189522342065	0	0.0683655142223198	0	2.48189522342065	0	0.267047971657776	0	2.48189522342065	0	0.267047971657776	0	2.48189522342065	0	0.0683655142223198	0	2.48189522342065	0	0.538768860671895	0	2.48189522342065	0	0.538768860671895	0
-80	353	2.04391371340524	0	0.372459828115455	0	2.04391371340524	0	0.372459828115455	0	2.04391371340524	0	0.109762520129199	0	2.04391371340524	0	0.109762520129199	0	2.04391371340524	0	0.664365474585524	0	2.04391371340524	0	0.664365474585524	0	2.04391371340524	0	0.372459828115455	0	2.04391371340524	0	0.372459828115455	0	2.04391371340524	0	0.372459828115455	0	2.04391371340524	0	0.372459828115455	0	2.04391371340524	1	0.136027416687086	0	2.04391371340524	0	0.372459828115455	0
-79	218	3.06587057010786	0	0.390089873082251	0	3.06587057010786	0	0.166913901999883	0	3.06587057010786	0	0.390089873082251	0	3.06587057010786	0	0.166913901999883	0	3.06587057010786	0	0.631721231940187	0	3.06587057010786	1	0.182395916218491	0	3.06587057010786	0	0.631721231940187	0	3.06587057010786	1	0.0251009788644607	1	3.06587057010786	0	0.390089873082251	0	3.06587057010786	1	0.00166056701653261	1	3.06587057010786	1	0.0743541287206435	0	3.06587057010786	1	0.0251009788644607	1
-78	246	2.18990755007704	0	0.621749049311196	0	2.18990755007704	1	0.165168824317163	0	2.18990755007704	0	0.334107640239188	0	2.18990755007704	0	0.621749049311196	0	2.18990755007704	0	0.0937378686927714	0	2.18990755007704	0	0.621749049311196	0	2.18990755007704	0	0.621749049311196	0	2.18990755007704	0	0.334107640239188	0	2.18990755007704	0	0.621749049311196	0	2.18990755007704	1	0.0558885457043725	0	2.18990755007704	0	0.621749049311196	0	2.18990755007704	0	0.621749049311196	0
-77	75	1.89791987673344	1	0.10921634521713	0	1.89791987673344	1	0.10921634521713	0	1.89791987673344	1	0.292861573544321	0	1.89791987673344	0	0.414160634754037	0	1.89791987673344	1	0.10921634521713	0	1.89791987673344	0	0.414160634754037	0	1.89791987673344	1	0.10921634521713	0	1.89791987673344	1	0.10921634521713	0	1.89791987673344	1	0.10921634521713	0	1.89791987673344	1	0.0307301684737764	1	1.89791987673344	1	0.0307301684737764	1	1.89791987673344	1	0.0307301684737764	1
-76	87	2.48189522342065	1	0.0282427115875905	1	2.48189522342065	1	0.228975350116668	0	2.48189522342065	0	0.538768860671895	0	2.48189522342065	0	0.538768860671895	0	2.48189522342065	0	0.538768860671895	0	2.48189522342065	0	0.538768860671895	0	2.48189522342065	0	0.267047971657776	0	2.48189522342065	0	0.538768860671895	0	2.48189522342065	0	0.267047971657776	0	2.48189522342065	1	0.0900094933782951	0	2.48189522342065	1	0.0900094933782951	0	2.48189522342065	1	0.228975350116668	0
-75	333	1.60593220338983	1	0.0638582466141218	0	1.60593220338983	0	0.507614800063259	0	1.60593220338983	1	0.209128117194867	0	1.60593220338983	0	0.507614800063259	0	1.60593220338983	0	0.507614800063259	0	1.60593220338983	1	0.0638582466141218	0	1.60593220338983	1	0.209128117194867	0	1.60593220338983	1	0.014189973316781	1	1.60593220338983	1	0.014189973316781	1	1.60593220338983	1	0.0638582466141218	0	1.60593220338983	1	0.0023027447143591	1	1.60593220338983	1	0.209128117194867	0
-74	125	2.48189522342065	1	0.0900094933782951	0	2.48189522342065	1	0.0900094933782951	0	2.48189522342065	0	0.538768860671895	0	2.48189522342065	1	0.228975350116668	0	2.48189522342065	0	0.267047971657776	0	2.48189522342065	1	0.0900094933782951	0	2.48189522342065	1	0.0900094933782951	0	2.48189522342065	0	0.538768860671895	0	2.48189522342065	0	0.538768860671895	0	2.48189522342065	1	0.0900094933782951	0	2.48189522342065	1	0.228975350116668	0	2.48189522342065	1	0.00712443436731358	1
-73	329	2.04391371340524	0	0.109762520129199	0	2.04391371340524	0	0.109762520129199	0	2.04391371340524	0	0.109762520129199	0	2.04391371340524	0	0.372459828115455	0	2.04391371340524	0	0.372459828115455	0	2.04391371340524	0	0.109762520129199	0	2.04391371340524	0	0.109762520129199	0	2.04391371340524	0	0.109762520129199	0	2.04391371340524	0	0.372459828115455	0	2.04391371340524	0	0.109762520129199	0	2.04391371340524	0	0.372459828115455	0	2.04391371340524	0	0.109762520129199	0
-72	391	2.18990755007704	0	0.334107640239188	0	2.18990755007704	0	0.621749049311196	0	2.18990755007704	0	0.0937378686927714	0	2.18990755007704	0	0.0937378686927714	0	2.18990755007704	0	0.334107640239188	0	2.18990755007704	0	0.334107640239188	0	2.18990755007704	1	0.165168824317163	0	2.18990755007704	1	0.165168824317163	0	2.18990755007704	1	0.165168824317163	0	2.18990755007704	0	0.621749049311196	0	2.18990755007704	1	0.0558885457043725	0	2.18990755007704	1	0.165168824317163	0
-71	40	1.89791987673344	1	0.0307301684737764	1	1.89791987673344	1	0.0307301684737764	1	1.89791987673344	0	0.414160634754037	0	1.89791987673344	1	0.292861573544321	0	1.89791987673344	0	0.128526613556789	0	1.89791987673344	1	0.000132939565595347	1	1.89791987673344	1	0.10921634521713	0	1.89791987673344	1	0.292861573544321	0	1.89791987673344	1	0.00657894169239825	1	1.89791987673344	1	0.10921634521713	0	1.89791987673344	1	0.00657894169239825	1	1.89791987673344	1	0.00657894169239825	1
-70	122	0.875963020030817	0	0.387941311722782	0	0.875963020030817	0	0.387941311722782	0	0.875963020030817	0	0.387941311722782	0	0.875963020030817	0	0.387941311722782	0	0.875963020030817	0	0.387941311722782	0	0.875963020030817	1	0.214143242694176	0	0.875963020030817	0	0.387941311722782	0	0.875963020030817	0	0.387941311722782	0	0.875963020030817	1	0.214143242694176	0	0.875963020030817	0	0.387941311722782	0	0.875963020030817	0	0.387941311722782	0	0.875963020030817	1	0.214143242694176	0
-69	153	1.75192604006163	1	0.250481905468815	0	1.75192604006163	0	0.459234141169674	0	1.75192604006163	0	0.150498461341193	0	1.75192604006163	0	0.459234141169674	0	1.75192604006163	0	0.459234141169674	0	1.75192604006163	1	0.085066752373021	0	1.75192604006163	0	0.459234141169674	0	1.75192604006163	1	0.250481905468815	0	1.75192604006163	1	0.250481905468815	0	1.75192604006163	1	0.250481905468815	0	1.75192604006163	1	0.0214412350963233	1	1.75192604006163	1	0.250481905468815	0
-68	NA	NA	NA	NA	NA	NA	NA	NA	NA	NA	NA	NA	NA	NA	NA	NA	NA	NA	NA	NA	NA	NA	NA	NA	NA	NA	NA	NA	NA	NA	NA	NA	NA	NA	NA	NA	NA	NA	NA	NA	NA	NA	NA	NA	NA	NA	NA	NA	NA
-67	363	2.48189522342065	0	0.538768860671895	0	2.48189522342065	1	0.228975350116668	0	2.48189522342065	0	0.267047971657776	0	2.48189522342065	0	0.0683655142223198	0	2.48189522342065	0	0.538768860671895	0	2.48189522342065	1	0.228975350116668	0	2.48189522342065	0	0.538768860671895	0	2.48189522342065	0	0.538768860671895	0	2.48189522342065	0	0.538768860671895	0	2.48189522342065	1	0.228975350116668	0	2.48189522342065	1	0.0900094933782951	0	2.48189522342065	1	0.0900094933782951	0
-66	194	2.33590138674884	0	0.299015135071202	0	2.33590138674884	0	0.080052717600876	0	2.33590138674884	0	0.299015135071202	0	2.33590138674884	0	0.080052717600876	0	2.33590138674884	0	0.080052717600876	0	2.33590138674884	0	0.57975517641509	0	2.33590138674884	0	0.080052717600876	0	2.33590138674884	0	0.080052717600876	0	2.33590138674884	0	0.080052717600876	0	2.33590138674884	0	0.57975517641509	0	2.33590138674884	1	0.196277501472345	0	2.33590138674884	0	0.299015135071202	0
-65	147	2.62788906009245	0	0.238041557417392	0	2.62788906009245	0	0.499099285580851	0	2.62788906009245	1	0.262883263872883	0	2.62788906009245	1	0.0372602810400855	1	2.62788906009245	0	0.0583845705049626	0	2.62788906009245	1	0.110297651969914	0	2.62788906009245	1	0.262883263872883	0	2.62788906009245	0	0.499099285580851	0	2.62788906009245	1	0.262883263872883	0	2.62788906009245	1	0.0102075726826005	1	2.62788906009245	0	0.238041557417392	0	2.62788906009245	1	0.0372602810400855	1
-64	188	1.60593220338983	0	0.507614800063259	0	1.60593220338983	0	0.507614800063259	0	1.60593220338983	0	0.507614800063259	0	1.60593220338983	1	0.209128117194867	0	1.60593220338983	0	0.507614800063259	0	1.60593220338983	0	0.507614800063259	0	1.60593220338983	0	0.176226434660233	0	1.60593220338983	0	0.176226434660233	0	1.60593220338983	1	0.209128117194867	0	1.60593220338983	0	0.507614800063259	0	1.60593220338983	0	0.507614800063259	0	1.60593220338983	0	0.507614800063259	0
-63	162	1.60593220338983	0	0.507614800063259	0	1.60593220338983	1	0.209128117194867	0	1.60593220338983	0	0.176226434660233	0	1.60593220338983	0	0.507614800063259	0	1.60593220338983	0	0.507614800063259	0	1.60593220338983	1	0.0638582466141218	0	1.60593220338983	1	0.209128117194867	0	1.60593220338983	0	0.507614800063259	0	1.60593220338983	0	0.176226434660233	0	1.60593220338983	1	0.209128117194867	0	1.60593220338983	1	0.0638582466141218	0	1.60593220338983	1	0.0638582466141218	0
-62	360	1.60593220338983	0	0.176226434660233	0	1.60593220338983	0	0.176226434660233	0	1.60593220338983	0	0.176226434660233	0	1.60593220338983	0	0.176226434660233	0	1.60593220338983	0	0.176226434660233	0	1.60593220338983	0	0.176226434660233	0	1.60593220338983	0	0.507614800063259	0	1.60593220338983	0	0.176226434660233	0	1.60593220338983	0	0.176226434660233	0	1.60593220338983	0	0.176226434660233	0	1.60593220338983	0	0.507614800063259	0	1.60593220338983	0	0.507614800063259	0
-61	139	2.33590138674884	1	0.196277501472345	0	2.33590138674884	0	0.57975517641509	0	2.33590138674884	0	0.299015135071202	0	2.33590138674884	0	0.57975517641509	0	2.33590138674884	0	0.080052717600876	0	2.33590138674884	0	0.57975517641509	0	2.33590138674884	0	0.080052717600876	0	2.33590138674884	0	0.080052717600876	0	2.33590138674884	0	0.299015135071202	0	2.33590138674884	1	0.196277501472345	0	2.33590138674884	1	0.0718427928516172	0	2.33590138674884	1	0.196277501472345	0
-60	380	2.77388289676425	0	0.21181274461315	0	2.77388289676425	0	0.0498607830545077	-1	2.77388289676425	0	0.0498607830545077	-1	2.77388289676425	0	0.21181274461315	0	2.77388289676425	0	0.0498607830545077	-1	2.77388289676425	0	0.21181274461315	0	2.77388289676425	0	0.460986466253443	0	2.77388289676425	0	0.21181274461315	0	2.77388289676425	0	0.21181274461315	0	2.77388289676425	1	0.297632344672974	0	2.77388289676425	1	0.132574210872543	0	2.77388289676425	1	0.132574210872543	0
-59	NA	NA	NA	NA	NA	NA	NA	NA	NA	NA	NA	NA	NA	NA	NA	NA	NA	NA	NA	NA	NA	NA	NA	NA	NA	NA	NA	NA	NA	NA	NA	NA	NA	NA	NA	NA	NA	NA	NA	NA	NA	NA	NA	NA	NA	NA	NA	NA	NA
-58	361	3.35785824345146	0	0.0265218072640092	-1	3.35785824345146	0	0.0265218072640092	-1	3.35785824345146	0	0.0265218072640092	-1	3.35785824345146	0	0.130802634472114	0	3.35785824345146	0	0.130802634472114	0	3.35785824345146	0	0.561561215492919	0	3.35785824345146	0	0.130802634472114	0	3.35785824345146	0	0.0265218072640092	-1	3.35785824345146	0	0.130802634472114	0	3.35785824345146	0	0.0265218072640092	-1	3.35785824345146	1	0.107560118916599	0	3.35785824345146	0	0.0265218072640092	-1
-57	13	2.33590138674884	0	0.299015135071202	0	2.33590138674884	1	0.0718427928516172	0	2.33590138674884	0	0.57975517641509	0	2.33590138674884	0	0.299015135071202	0	2.33590138674884	1	0.0718427928516172	0	2.33590138674884	1	0.0207892019804339	1	2.33590138674884	1	0.0207892019804339	1	2.33590138674884	0	0.299015135071202	0	2.33590138674884	0	0.57975517641509	0	2.33590138674884	1	0.00088075903791951	1	2.33590138674884	1	0.0718427928516172	0	2.33590138674884	1	0.00478841861387536	1
-56	NA	NA	NA	NA	NA	NA	NA	NA	NA	NA	NA	NA	NA	NA	NA	NA	NA	NA	NA	NA	NA	NA	NA	NA	NA	NA	NA	NA	NA	NA	NA	NA	NA	NA	NA	NA	NA	NA	NA	NA	NA	NA	NA	NA	NA	NA	NA	NA	NA
-55	270	2.48189522342065	1	0.228975350116668	0	2.48189522342065	1	0.228975350116668	0	2.48189522342065	1	0.0900094933782951	0	2.48189522342065	0	0.538768860671895	0	2.48189522342065	1	0.0900094933782951	0	2.48189522342065	1	0.0900094933782951	0	2.48189522342065	1	0.228975350116668	0	2.48189522342065	1	0.0900094933782951	0	2.48189522342065	1	0.0900094933782951	0	2.48189522342065	1	0.0282427115875905	1	2.48189522342065	1	0.0282427115875905	1	2.48189522342065	1	0.00712443436731358	1
-54	254	2.33590138674884	1	0.196277501472345	0	2.33590138674884	1	0.196277501472345	0	2.33590138674884	0	0.57975517641509	0	2.33590138674884	0	0.57975517641509	0	2.33590138674884	0	0.299015135071202	0	2.33590138674884	1	0.0718427928516172	0	2.33590138674884	1	0.196277501472345	0	2.33590138674884	0	0.299015135071202	0	2.33590138674884	0	0.299015135071202	0	2.33590138674884	1	0.196277501472345	0	2.33590138674884	1	0.196277501472345	0	2.33590138674884	1	0.0207892019804339	1
-53	387	1.75192604006163	0	0.459234141169674	0	1.75192604006163	0	0.150498461341193	0	1.75192604006163	0	0.150498461341193	0	1.75192604006163	0	0.150498461341193	0	1.75192604006163	0	0.150498461341193	0	1.75192604006163	0	0.150498461341193	0	1.75192604006163	0	0.150498461341193	0	1.75192604006163	0	0.150498461341193	0	1.75192604006163	0	0.150498461341193	0	1.75192604006163	0	0.150498461341193	0	1.75192604006163	0	0.459234141169674	0	1.75192604006163	1	0.250481905468815	0
-52	NA	NA	NA	NA	NA	NA	NA	NA	NA	NA	NA	NA	NA	NA	NA	NA	NA	NA	NA	NA	NA	NA	NA	NA	NA	NA	NA	NA	NA	NA	NA	NA	NA	NA	NA	NA	NA	NA	NA	NA	NA	NA	NA	NA	NA	NA	NA	NA	NA
-51	330	2.48189522342065	1	0.0900094933782951	0	2.48189522342065	1	0.00712443436731358	1	2.48189522342065	0	0.267047971657776	0	2.48189522342065	1	0.0900094933782951	0	2.48189522342065	0	0.267047971657776	0	2.48189522342065	1	0.00145125325182061	1	2.48189522342065	1	0.00145125325182061	1	2.48189522342065	1	0.228975350116668	0	2.48189522342065	1	0.0282427115875905	1	2.48189522342065	1	0.0282427115875905	1	2.48189522342065	1	0.0282427115875905	1	2.48189522342065	1	0.00145125325182061	1
-50	327	2.33590138674884	0	0.299015135071202	0	2.33590138674884	0	0.080052717600876	0	2.33590138674884	0	0.080052717600876	0	2.33590138674884	0	0.080052717600876	0	2.33590138674884	0	0.299015135071202	0	2.33590138674884	1	0.0718427928516172	0	2.33590138674884	0	0.299015135071202	0	2.33590138674884	0	0.299015135071202	0	2.33590138674884	0	0.299015135071202	0	2.33590138674884	0	0.57975517641509	0	2.33590138674884	1	0.0718427928516172	0	2.33590138674884	0	0.57975517641509	0
-49	118	2.77388289676425	0	0.21181274461315	0	2.77388289676425	0	0.21181274461315	0	2.77388289676425	0	0.0498607830545077	-1	2.77388289676425	0	0.0498607830545077	-1	2.77388289676425	0	0.0498607830545077	-1	2.77388289676425	1	0.297632344672974	0	2.77388289676425	0	0.0498607830545077	-1	2.77388289676425	0	0.21181274461315	0	2.77388289676425	0	0.0498607830545077	-1	2.77388289676425	0	0.460986466253443	0	2.77388289676425	1	0.0479232870425528	1	2.77388289676425	0	0.21181274461315	0
-48	233	2.33590138674884	1	0.0718427928516172	0	2.33590138674884	0	0.57975517641509	0	2.33590138674884	1	0.196277501472345	0	2.33590138674884	1	0.0207892019804339	1	2.33590138674884	0	0.299015135071202	0	2.33590138674884	1	0.0207892019804339	1	2.33590138674884	0	0.57975517641509	0	2.33590138674884	1	0.0718427928516172	0	2.33590138674884	1	0.196277501472345	0	2.33590138674884	1	0.00478841861387536	1	2.33590138674884	1	0.0207892019804339	1	2.33590138674884	1	0.0718427928516172	0
-47	143	2.04391371340524	0	0.664365474585524	0	2.04391371340524	1	0.136027416687086	0	2.04391371340524	1	0.136027416687086	0	2.04391371340524	0	0.664365474585524	0	2.04391371340524	0	0.664365474585524	0	2.04391371340524	0	0.664365474585524	0	2.04391371340524	0	0.664365474585524	0	2.04391371340524	1	0.136027416687086	0	2.04391371340524	0	0.372459828115455	0	2.04391371340524	1	0.0421886665422397	1	2.04391371340524	0	0.664365474585524	0	2.04391371340524	0	0.664365474585524	0
-46	332	2.04391371340524	0	0.109762520129199	0	2.04391371340524	0	0.109762520129199	0	2.04391371340524	0	0.109762520129199	0	2.04391371340524	0	0.109762520129199	0	2.04391371340524	0	0.109762520129199	0	2.04391371340524	0	0.109762520129199	0	2.04391371340524	0	0.109762520129199	0	2.04391371340524	0	0.372459828115455	0	2.04391371340524	0	0.372459828115455	0	2.04391371340524	0	0.372459828115455	0	2.04391371340524	0	0.372459828115455	0	2.04391371340524	0	0.372459828115455	0
-45	17	1.75192604006163	1	0.250481905468815	0	1.75192604006163	1	0.250481905468815	0	1.75192604006163	0	0.459234141169674	0	1.75192604006163	0	0.150498461341193	0	1.75192604006163	0	0.459234141169674	0	1.75192604006163	1	0.250481905468815	0	1.75192604006163	0	0.459234141169674	0	1.75192604006163	0	0.459234141169674	0	1.75192604006163	0	0.459234141169674	0	1.75192604006163	1	0.085066752373021	0	1.75192604006163	1	0.085066752373021	0	1.75192604006163	1	0.085066752373021	0
-44	67	2.33590138674884	1	0.196277501472345	0	2.33590138674884	0	0.57975517641509	0	2.33590138674884	0	0.57975517641509	0	2.33590138674884	0	0.57975517641509	0	2.33590138674884	0	0.57975517641509	0	2.33590138674884	0	0.57975517641509	0	2.33590138674884	0	0.57975517641509	0	2.33590138674884	0	0.57975517641509	0	2.33590138674884	1	0.196277501472345	0	2.33590138674884	1	0.196277501472345	0	2.33590138674884	1	0.0718427928516172	0	2.33590138674884	1	0.196277501472345	0
-43	48	2.62788906009245	1	0.262883263872883	0	2.62788906009245	1	0.262883263872883	0	2.62788906009245	0	0.238041557417392	0	2.62788906009245	0	0.238041557417392	0	2.62788906009245	0	0.238041557417392	0	2.62788906009245	0	0.499099285580851	0	2.62788906009245	1	0.262883263872883	0	2.62788906009245	0	0.499099285580851	0	2.62788906009245	1	0.110297651969914	0	2.62788906009245	1	0.262883263872883	0	2.62788906009245	0	0.499099285580851	0	2.62788906009245	1	0.0102075726826005	1
-42	133	2.33590138674884	0	0.57975517641509	0	2.33590138674884	0	0.299015135071202	0	2.33590138674884	0	0.080052717600876	0	2.33590138674884	0	0.299015135071202	0	2.33590138674884	0	0.299015135071202	0	2.33590138674884	1	0.196277501472345	0	2.33590138674884	0	0.57975517641509	0	2.33590138674884	1	0.196277501472345	0	2.33590138674884	1	0.00478841861387536	1	2.33590138674884	1	0.196277501472345	0	2.33590138674884	1	0.0718427928516172	0	2.33590138674884	1	0.196277501472345	0
-41	191	2.48189522342065	0	0.538768860671895	0	2.48189522342065	0	0.538768860671895	0	2.48189522342065	0	0.267047971657776	0	2.48189522342065	0	0.267047971657776	0	2.48189522342065	0	0.267047971657776	0	2.48189522342065	0	0.538768860671895	0	2.48189522342065	1	0.228975350116668	0	2.48189522342065	0	0.538768860671895	0	2.48189522342065	1	0.0900094933782951	0	2.48189522342065	1	0.0900094933782951	0	2.48189522342065	1	0.228975350116668	0	2.48189522342065	1	0.0900094933782951	0
-40	370	2.33590138674884	0	0.57975517641509	0	2.33590138674884	0	0.299015135071202	0	2.33590138674884	0	0.299015135071202	0	2.33590138674884	0	0.57975517641509	0	2.33590138674884	0	0.080052717600876	0	2.33590138674884	0	0.299015135071202	0	2.33590138674884	0	0.57975517641509	0	2.33590138674884	0	0.57975517641509	0	2.33590138674884	0	0.57975517641509	0	2.33590138674884	1	0.0207892019804339	1	2.33590138674884	1	0.196277501472345	0	2.33590138674884	1	0.0718427928516172	0
-39	379	2.18990755007704	0	0.621749049311196	0	2.18990755007704	0	0.621749049311196	0	2.18990755007704	0	0.621749049311196	0	2.18990755007704	0	0.0937378686927714	0	2.18990755007704	0	0.0937378686927714	0	2.18990755007704	0	0.621749049311196	0	2.18990755007704	0	0.334107640239188	0	2.18990755007704	0	0.0937378686927714	0	2.18990755007704	1	0.165168824317163	0	2.18990755007704	0	0.0937378686927714	0	2.18990755007704	1	0.165168824317163	0	2.18990755007704	1	0.0558885457043725	0
-38	96	1.89791987673344	0	0.414160634754037	0	1.89791987673344	0	0.128526613556789	0	1.89791987673344	1	0.292861573544321	0	1.89791987673344	0	0.414160634754037	0	1.89791987673344	0	0.414160634754037	0	1.89791987673344	1	0.292861573544321	0	1.89791987673344	0	0.414160634754037	0	1.89791987673344	0	0.414160634754037	0	1.89791987673344	1	0.292861573544321	0	1.89791987673344	1	0.0307301684737764	1	1.89791987673344	1	0.292861573544321	0	1.89791987673344	1	0.10921634521713	0
-37	221	2.04391371340524	0	0.372459828115455	0	2.04391371340524	0	0.372459828115455	0	2.04391371340524	0	0.109762520129199	0	2.04391371340524	0	0.372459828115455	0	2.04391371340524	0	0.109762520129199	0	2.04391371340524	0	0.664365474585524	0	2.04391371340524	0	0.664365474585524	0	2.04391371340524	0	0.109762520129199	0	2.04391371340524	1	0.136027416687086	0	2.04391371340524	0	0.372459828115455	0	2.04391371340524	0	0.664365474585524	0	2.04391371340524	1	0.136027416687086	0
-36	NA	NA	NA	NA	NA	NA	NA	NA	NA	NA	NA	NA	NA	NA	NA	NA	NA	NA	NA	NA	NA	NA	NA	NA	NA	NA	NA	NA	NA	NA	NA	NA	NA	NA	NA	NA	NA	NA	NA	NA	NA	NA	NA	NA	NA	NA	NA	NA	NA
-35	94	2.48189522342065	0	0.267047971657776	0	2.48189522342065	0	0.267047971657776	0	2.48189522342065	0	0.0683655142223198	0	2.48189522342065	0	0.0683655142223198	0	2.48189522342065	0	0.267047971657776	0	2.48189522342065	0	0.267047971657776	0	2.48189522342065	0	0.267047971657776	0	2.48189522342065	0	0.267047971657776	0	2.48189522342065	0	0.538768860671895	0	2.48189522342065	0	0.538768860671895	0	2.48189522342065	0	0.538768860671895	0	2.48189522342065	0	0.0683655142223198	0
-34	NA	NA	NA	NA	NA	NA	NA	NA	NA	NA	NA	NA	NA	NA	NA	NA	NA	NA	NA	NA	NA	NA	NA	NA	NA	NA	NA	NA	NA	NA	NA	NA	NA	NA	NA	NA	NA	NA	NA	NA	NA	NA	NA	NA	NA	NA	NA	NA	NA
-33	150	4.23382126348228	0	0.0612971823490333	0	4.23382126348228	0	0.183376533368296	0	4.23382126348228	0	0.0612971823490333	0	4.23382126348228	0	0.0102889046992585	-1	4.23382126348228	1	0.241688036207745	0	4.23382126348228	0	0.183376533368296	0	4.23382126348228	0	0.183376533368296	0	4.23382126348228	0	0.371203626885077	0	4.23382126348228	1	0.241688036207745	0	4.23382126348228	1	0.119698623345507	0	4.23382126348228	0	0.579914517673796	0	4.23382126348228	1	0.241688036207745	0
-32	298	1.75192604006163	1	0.085066752373021	0	1.75192604006163	1	0.250481905468815	0	1.75192604006163	0	0.459234141169674	0	1.75192604006163	0	0.150498461341193	0	1.75192604006163	0	0.459234141169674	0	1.75192604006163	1	0.00403820682542144	1	1.75192604006163	0	0.459234141169674	0	1.75192604006163	1	0.250481905468815	0	1.75192604006163	1	0.250481905468815	0	1.75192604006163	1	0.250481905468815	0	1.75192604006163	0	0.459234141169674	0	1.75192604006163	1	0.085066752373021	0
-31	268	2.62788906009245	0	0.238041557417392	0	2.62788906009245	0	0.238041557417392	0	2.62788906009245	0	0.0583845705049626	0	2.62788906009245	0	0.238041557417392	0	2.62788906009245	0	0.238041557417392	0	2.62788906009245	0	0.238041557417392	0	2.62788906009245	0	0.0583845705049626	0	2.62788906009245	0	0.0583845705049626	0	2.62788906009245	0	0.499099285580851	0	2.62788906009245	0	0.0583845705049626	0	2.62788906009245	1	0.262883263872883	0	2.62788906009245	0	0.499099285580851	0
-30	51	2.04391371340524	0	0.109762520129199	0	2.04391371340524	0	0.664365474585524	0	2.04391371340524	0	0.664365474585524	0	2.04391371340524	0	0.372459828115455	0	2.04391371340524	0	0.109762520129199	0	2.04391371340524	0	0.664365474585524	0	2.04391371340524	0	0.664365474585524	0	2.04391371340524	0	0.372459828115455	0	2.04391371340524	0	0.664365474585524	0	2.04391371340524	1	0.0421886665422397	1	2.04391371340524	1	0.0421886665422397	1	2.04391371340524	1	0.0421886665422397	1
-29	56	3.06587057010786	0	0.390089873082251	0	3.06587057010786	0	0.0363647917387716	-1	3.06587057010786	0	0.166913901999883	0	3.06587057010786	0	0.0363647917387716	-1	3.06587057010786	0	0.0363647917387716	-1	3.06587057010786	0	0.390089873082251	0	3.06587057010786	0	0.166913901999883	0	3.06587057010786	0	0.166913901999883	0	3.06587057010786	0	0.0363647917387716	-1	3.06587057010786	0	0.166913901999883	0	3.06587057010786	0	0.166913901999883	0	3.06587057010786	0	0.0363647917387716	-1
-28	114	3.21186440677966	0	0.0310557562730573	-1	3.21186440677966	0	0.0310557562730573	-1	3.21186440677966	0	0.147854536518773	0	3.21186440677966	0	0.0310557562730573	-1	3.21186440677966	0	0.0310557562730573	-1	3.21186440677966	0	0.596444542800296	0	3.21186440677966	0	0.0310557562730573	-1	3.21186440677966	0	0.357507556810981	0	3.21186440677966	0	0.147854536518773	0	3.21186440677966	0	0.147854536518773	0	3.21186440677966	0	0.357507556810981	0	3.21186440677966	0	0.147854536518773	0
-27	211	2.33590138674884	1	0.0207892019804339	1	2.33590138674884	1	0.196277501472345	0	2.33590138674884	1	0.0718427928516172	0	2.33590138674884	0	0.57975517641509	0	2.33590138674884	1	0.196277501472345	0	2.33590138674884	1	0.196277501472345	0	2.33590138674884	1	0.196277501472345	0	2.33590138674884	1	0.0718427928516172	0	2.33590138674884	1	0.0718427928516172	0	2.33590138674884	1	0.0718427928516172	0	2.33590138674884	1	0.0718427928516172	0	2.33590138674884	1	0.0207892019804339	1
-26	179	1.75192604006163	0	0.150498461341193	0	1.75192604006163	0	0.150498461341193	0	1.75192604006163	0	0.150498461341193	0	1.75192604006163	0	0.459234141169674	0	1.75192604006163	0	0.459234141169674	0	1.75192604006163	0	0.459234141169674	0	1.75192604006163	0	0.459234141169674	0	1.75192604006163	0	0.150498461341193	0	1.75192604006163	0	0.150498461341193	0	1.75192604006163	0	0.150498461341193	0	1.75192604006163	0	0.459234141169674	0	1.75192604006163	0	0.459234141169674	0
-25	297	1.60593220338983	1	0.0638582466141218	0	1.60593220338983	1	0.209128117194867	0	1.60593220338983	1	0.209128117194867	0	1.60593220338983	0	0.176226434660233	0	1.60593220338983	1	0.209128117194867	0	1.60593220338983	1	0.0638582466141218	0	1.60593220338983	1	0.0638582466141218	0	1.60593220338983	1	0.014189973316781	1	1.60593220338983	1	0.0638582466141218	0	1.60593220338983	1	0.014189973316781	1	1.60593220338983	1	0.209128117194867	0	1.60593220338983	1	0.014189973316781	1
-24	37	2.62788906009245	0	0.499099285580851	0	2.62788906009245	1	0.262883263872883	0	2.62788906009245	0	0.0583845705049626	0	2.62788906009245	0	0.499099285580851	0	2.62788906009245	0	0.499099285580851	0	2.62788906009245	1	0.110297651969914	0	2.62788906009245	0	0.238041557417392	0	2.62788906009245	1	0.110297651969914	0	2.62788906009245	1	0.110297651969914	0	2.62788906009245	1	0.110297651969914	0	2.62788906009245	0	0.499099285580851	0	2.62788906009245	1	0.0372602810400855	1
-23	304	2.48189522342065	0	0.538768860671895	0	2.48189522342065	0	0.538768860671895	0	2.48189522342065	0	0.538768860671895	0	2.48189522342065	0	0.538768860671895	0	2.48189522342065	0	0.267047971657776	0	2.48189522342065	1	0.0282427115875905	1	2.48189522342065	1	0.0900094933782951	0	2.48189522342065	1	0.0282427115875905	1	2.48189522342065	1	0.00712443436731358	1	2.48189522342065	1	0.0282427115875905	1	2.48189522342065	1	0.00145125325182061	1	2.48189522342065	1	0.228975350116668	0
-22	90	1.75192604006163	1	0.085066752373021	0	1.75192604006163	0	0.459234141169674	0	1.75192604006163	1	0.250481905468815	0	1.75192604006163	0	0.150498461341193	0	1.75192604006163	1	0.250481905468815	0	1.75192604006163	1	0.250481905468815	0	1.75192604006163	0	0.459234141169674	0	1.75192604006163	1	0.085066752373021	0	1.75192604006163	1	0.250481905468815	0	1.75192604006163	1	0.085066752373021	0	1.75192604006163	1	0.085066752373021	0	1.75192604006163	1	0.085066752373021	0
-21	350	2.33590138674884	0	0.57975517641509	0	2.33590138674884	0	0.299015135071202	0	2.33590138674884	0	0.299015135071202	0	2.33590138674884	0	0.080052717600876	0	2.33590138674884	0	0.080052717600876	0	2.33590138674884	0	0.57975517641509	0	2.33590138674884	0	0.57975517641509	0	2.33590138674884	0	0.299015135071202	0	2.33590138674884	0	0.299015135071202	0	2.33590138674884	0	0.299015135071202	0	2.33590138674884	1	0.0207892019804339	1	2.33590138674884	0	0.57975517641509	0
-20	30	2.48189522342065	0	0.538768860671895	0	2.48189522342065	0	0.538768860671895	0	2.48189522342065	0	0.0683655142223198	0	2.48189522342065	0	0.267047971657776	0	2.48189522342065	0	0.538768860671895	0	2.48189522342065	0	0.538768860671895	0	2.48189522342065	0	0.0683655142223198	0	2.48189522342065	1	0.0900094933782951	0	2.48189522342065	0	0.538768860671895	0	2.48189522342065	1	0.228975350116668	0	2.48189522342065	0	0.538768860671895	0	2.48189522342065	1	0.228975350116668	0
-19	381	2.04391371340524	0	0.664365474585524	0	2.04391371340524	0	0.372459828115455	0	2.04391371340524	0	0.664365474585524	0	2.04391371340524	0	0.664365474585524	0	2.04391371340524	1	0.136027416687086	0	2.04391371340524	1	0.136027416687086	0	2.04391371340524	0	0.664365474585524	0	2.04391371340524	1	0.0421886665422397	1	2.04391371340524	1	0.136027416687086	0	2.04391371340524	1	0.0101048719505425	1	2.04391371340524	1	0.0421886665422397	1	2.04391371340524	1	0.136027416687086	0
-18	347	2.77388289676425	0	0.21181274461315	0	2.77388289676425	0	0.460986466253443	0	2.77388289676425	0	0.21181274461315	0	2.77388289676425	1	0.132574210872543	0	2.77388289676425	0	0.0498607830545077	-1	2.77388289676425	0	0.21181274461315	0	2.77388289676425	0	0.460986466253443	0	2.77388289676425	0	0.21181274461315	0	2.77388289676425	1	0.297632344672974	0	2.77388289676425	0	0.21181274461315	0	2.77388289676425	0	0.21181274461315	0	2.77388289676425	0	0.460986466253443	0
-17	217	1.75192604006163	1	0.250481905468815	0	1.75192604006163	1	0.085066752373021	0	1.75192604006163	0	0.150498461341193	0	1.75192604006163	1	0.250481905468815	0	1.75192604006163	1	0.085066752373021	0	1.75192604006163	1	0.250481905468815	0	1.75192604006163	1	0.085066752373021	0	1.75192604006163	1	0.0214412350963233	1	1.75192604006163	1	0.085066752373021	0	1.75192604006163	1	0.085066752373021	0	1.75192604006163	1	0.0214412350963233	1	1.75192604006163	1	0.085066752373021	0
-16	104	1.45993836671803	0	0.206352649696872	0	1.45993836671803	0	0.559116087834509	0	1.45993836671803	0	0.206352649696872	0	1.45993836671803	0	0.206352649696872	0	1.45993836671803	0	0.206352649696872	0	1.45993836671803	1	0.169509061581936	0	1.45993836671803	0	0.559116087834509	0	1.45993836671803	0	0.206352649696872	0	1.45993836671803	0	0.559116087834509	0	1.45993836671803	0	0.559116087834509	0	1.45993836671803	1	0.169509061581936	0	1.45993836671803	1	0.169509061581936	0
-15	396	2.62788906009245	0	0.0583845705049626	0	2.62788906009245	0	0.0583845705049626	0	2.62788906009245	0	0.0583845705049626	0	2.62788906009245	0	0.0583845705049626	0	2.62788906009245	0	0.0583845705049626	0	2.62788906009245	0	0.238041557417392	0	2.62788906009245	0	0.0583845705049626	0	2.62788906009245	0	0.238041557417392	0	2.62788906009245	0	0.238041557417392	0	2.62788906009245	0	0.0583845705049626	0	2.62788906009245	1	0.262883263872883	0	2.62788906009245	0	0.499099285580851	0
-14	28	2.04391371340524	1	0.136027416687086	0	2.04391371340524	0	0.372459828115455	0	2.04391371340524	0	0.109762520129199	0	2.04391371340524	0	0.109762520129199	0	2.04391371340524	0	0.109762520129199	0	2.04391371340524	0	0.372459828115455	0	2.04391371340524	0	0.372459828115455	0	2.04391371340524	1	0.136027416687086	0	2.04391371340524	1	0.0421886665422397	1	2.04391371340524	1	0.136027416687086	0	2.04391371340524	1	0.0421886665422397	1	2.04391371340524	1	0.0421886665422397	1
-13	244	2.04391371340524	1	0.0421886665422397	1	2.04391371340524	1	0.0421886665422397	1	2.04391371340524	0	0.664365474585524	0	2.04391371340524	0	0.372459828115455	0	2.04391371340524	0	0.664365474585524	0	2.04391371340524	1	0.0421886665422397	1	2.04391371340524	0	0.664365474585524	0	2.04391371340524	1	0.0421886665422397	1	2.04391371340524	1	0.136027416687086	0	2.04391371340524	1	0.0101048719505425	1	2.04391371340524	1	0.0101048719505425	1	2.04391371340524	1	0.0101048719505425	1
-12	120	1.31394453004622	1	0.0049904955042781	1	1.31394453004622	1	0.132395460004609	0	1.31394453004622	1	0.132395460004609	0	1.31394453004622	1	0.132395460004609	0	1.31394453004622	1	0.132395460004609	0	1.31394453004622	1	0.132395460004609	0	1.31394453004622	0	0.61339105795122	0	1.31394453004622	1	0.0049904955042781	1	1.31394453004622	1	0.0309929088298708	1	1.31394453004622	1	0.0309929088298708	1	1.31394453004622	0	0.61339105795122	0	1.31394453004622	1	0.0049904955042781	1
-11	240	2.77388289676425	0	0.21181274461315	0	2.77388289676425	0	0.460986466253443	0	2.77388289676425	0	0.0498607830545077	-1	2.77388289676425	0	0.0498607830545077	-1	2.77388289676425	0	0.21181274461315	0	2.77388289676425	0	0.21181274461315	0	2.77388289676425	0	0.21181274461315	0	2.77388289676425	0	0.460986466253443	0	2.77388289676425	1	0.297632344672974	0	2.77388289676425	1	0.132574210872543	0	2.77388289676425	1	0.297632344672974	0	2.77388289676425	1	0.297632344672974	0
-10	209	1.75192604006163	0	0.150498461341193	0	1.75192604006163	0	0.150498461341193	0	1.75192604006163	0	0.150498461341193	0	1.75192604006163	0	0.150498461341193	0	1.75192604006163	0	0.150498461341193	0	1.75192604006163	0	0.150498461341193	0	1.75192604006163	0	0.150498461341193	0	1.75192604006163	0	0.150498461341193	0	1.75192604006163	0	0.150498461341193	0	1.75192604006163	0	0.459234141169674	0	1.75192604006163	0	0.150498461341193	0	1.75192604006163	0	0.459234141169674	0
-9	271	1.89791987673344	1	0.10921634521713	0	1.89791987673344	1	0.292861573544321	0	1.89791987673344	1	0.292861573544321	0	1.89791987673344	1	0.292861573544321	0	1.89791987673344	0	0.414160634754037	0	1.89791987673344	1	0.292861573544321	0	1.89791987673344	0	0.414160634754037	0	1.89791987673344	1	0.292861573544321	0	1.89791987673344	1	0.292861573544321	0	1.89791987673344	1	0.292861573544321	0	1.89791987673344	1	0.292861573544321	0	1.89791987673344	1	0.10921634521713	0
-8	4	2.04391371340524	0	0.109762520129199	0	2.04391371340524	0	0.372459828115455	0	2.04391371340524	0	0.109762520129199	0	2.04391371340524	0	0.109762520129199	0	2.04391371340524	0	0.109762520129199	0	2.04391371340524	0	0.664365474585524	0	2.04391371340524	0	0.109762520129199	0	2.04391371340524	0	0.109762520129199	0	2.04391371340524	0	0.109762520129199	0	2.04391371340524	0	0.109762520129199	0	2.04391371340524	0	0.109762520129199	0	2.04391371340524	0	0.372459828115455	0
-7	79	1.60593220338983	0	0.507614800063259	0	1.60593220338983	0	0.176226434660233	0	1.60593220338983	0	0.176226434660233	0	1.60593220338983	0	0.507614800063259	0	1.60593220338983	0	0.507614800063259	0	1.60593220338983	0	0.507614800063259	0	1.60593220338983	0	0.507614800063259	0	1.60593220338983	1	0.209128117194867	0	1.60593220338983	0	0.507614800063259	0	1.60593220338983	0	0.507614800063259	0	1.60593220338983	0	0.507614800063259	0	1.60593220338983	0	0.507614800063259	0
-6	177	2.33590138674884	1	0.196277501472345	0	2.33590138674884	1	0.0718427928516172	0	2.33590138674884	0	0.080052717600876	0	2.33590138674884	0	0.080052717600876	0	2.33590138674884	0	0.299015135071202	0	2.33590138674884	1	0.0718427928516172	0	2.33590138674884	0	0.299015135071202	0	2.33590138674884	0	0.57975517641509	0	2.33590138674884	0	0.299015135071202	0	2.33590138674884	0	0.57975517641509	0	2.33590138674884	1	0.0207892019804339	1	2.33590138674884	1	0.0718427928516172	0
-5	113	2.33590138674884	0	0.080052717600876	0	2.33590138674884	0	0.080052717600876	0	2.33590138674884	0	0.080052717600876	0	2.33590138674884	0	0.080052717600876	0	2.33590138674884	0	0.080052717600876	0	2.33590138674884	0	0.080052717600876	0	2.33590138674884	0	0.080052717600876	0	2.33590138674884	0	0.080052717600876	0	2.33590138674884	0	0.299015135071202	0	2.33590138674884	0	0.57975517641509	0	2.33590138674884	0	0.299015135071202	0	2.33590138674884	0	0.57975517641509	0
-4	178	2.33590138674884	0	0.57975517641509	0	2.33590138674884	0	0.57975517641509	0	2.33590138674884	0	0.080052717600876	0	2.33590138674884	0	0.080052717600876	0	2.33590138674884	0	0.080052717600876	0	2.33590138674884	0	0.299015135071202	0	2.33590138674884	0	0.57975517641509	0	2.33590138674884	0	0.57975517641509	0	2.33590138674884	0	0.57975517641509	0	2.33590138674884	1	0.0718427928516172	0	2.33590138674884	1	0.0718427928516172	0	2.33590138674884	1	0.196277501472345	0
-3	215	1.75192604006163	1	0.0214412350963233	1	1.75192604006163	1	0.085066752373021	0	1.75192604006163	0	0.150498461341193	0	1.75192604006163	0	0.150498461341193	0	1.75192604006163	0	0.459234141169674	0	1.75192604006163	1	0.250481905468815	0	1.75192604006163	1	0.250481905468815	0	1.75192604006163	0	0.150498461341193	0	1.75192604006163	1	0.250481905468815	0	1.75192604006163	1	0.250481905468815	0	1.75192604006163	1	0.085066752373021	0	1.75192604006163	1	0.085066752373021	0
-2	3	1.75192604006163	1	0.250481905468815	0	1.75192604006163	1	0.250481905468815	0	1.75192604006163	0	0.459234141169674	0	1.75192604006163	0	0.150498461341193	0	1.75192604006163	0	0.459234141169674	0	1.75192604006163	0	0.459234141169674	0	1.75192604006163	0	0.459234141169674	0	1.75192604006163	0	0.459234141169674	0	1.75192604006163	0	0.459234141169674	0	1.75192604006163	1	0.250481905468815	0	1.75192604006163	0	0.459234141169674	0	1.75192604006163	1	0.250481905468815	0
-1	NA	NA	NA	NA	NA	NA	NA	NA	NA	NA	NA	NA	NA	NA	NA	NA	NA	NA	NA	NA	NA	NA	NA	NA	NA	NA	NA	NA	NA	NA	NA	NA	NA	NA	NA	NA	NA	NA	NA	NA	NA	NA	NA	NA	NA	NA	NA	NA	NA
1	1	1.60593220338983	1	0.0638582466141218	0	1.60593220338983	1	0.0638582466141218	0	1.60593220338983	0	0.507614800063259	0	1.60593220338983	0	0.507614800063259	0	1.60593220338983	1	0.209128117194867	0	1.60593220338983	0	0.507614800063259	0	1.60593220338983	1	0.209128117194867	0	1.60593220338983	0	0.507614800063259	0	1.60593220338983	0	0.176226434660233	0	1.60593220338983	1	0.014189973316781	1	1.60593220338983	0	0.507614800063259	0	1.60593220338983	1	0.0023027447143591	1
2	2	2.48189522342065	0	0.538768860671895	0	2.48189522342065	1	0.0900094933782951	0	2.48189522342065	0	0.538768860671895	0	2.48189522342065	1	0.228975350116668	0	2.48189522342065	0	0.0683655142223198	0	2.48189522342065	1	0.0282427115875905	1	2.48189522342065	1	0.228975350116668	0	2.48189522342065	0	0.538768860671895	0	2.48189522342065	1	0.0900094933782951	0	2.48189522342065	1	0.00712443436731358	1	2.48189522342065	1	0.0282427115875905	1	2.48189522342065	1	0.0282427115875905	1
5	5	2.91987673343606	0	0.18816875638868	0	2.91987673343606	1	0.156671681099956	0	2.91987673343606	0	0.18816875638868	0	2.91987673343606	0	0.424608638633385	0	2.91987673343606	0	0.18816875638868	0	2.91987673343606	0	0.424608638633385	0	2.91987673343606	0	0.424608638633385	0	2.91987673343606	0	0.0425814160369197	-1	2.91987673343606	0	0.0425814160369197	-1	2.91987673343606	0	0.424608638633385	0	2.91987673343606	0	0.424608638633385	0	2.91987673343606	1	0.332872510566228	0
7	7	2.62788906009245	0	0.238041557417392	0	2.62788906009245	1	0.110297651969914	0	2.62788906009245	0	0.238041557417392	0	2.62788906009245	1	0.262883263872883	0	2.62788906009245	1	0.262883263872883	0	2.62788906009245	1	0.262883263872883	0	2.62788906009245	0	0.499099285580851	0	2.62788906009245	1	0.262883263872883	0	2.62788906009245	1	0.110297651969914	0	2.62788906009245	1	0.110297651969914	0	2.62788906009245	1	0.0372602810400855	1	2.62788906009245	1	0.0372602810400855	1
8	8	2.62788906009245	0	0.238041557417392	0	2.62788906009245	0	0.238041557417392	0	2.62788906009245	0	0.0583845705049626	0	2.62788906009245	0	0.499099285580851	0	2.62788906009245	0	0.0583845705049626	0	2.62788906009245	1	0.262883263872883	0	2.62788906009245	0	0.499099285580851	0	2.62788906009245	0	0.499099285580851	0	2.62788906009245	0	0.238041557417392	0	2.62788906009245	0	0.499099285580851	0	2.62788906009245	1	0.262883263872883	0	2.62788906009245	1	0.0372602810400855	1
9	9	1.75192604006163	0	0.150498461341193	0	1.75192604006163	0	0.150498461341193	0	1.75192604006163	0	0.150498461341193	0	1.75192604006163	0	0.150498461341193	0	1.75192604006163	0	0.150498461341193	0	1.75192604006163	0	0.150498461341193	0	1.75192604006163	0	0.150498461341193	0	1.75192604006163	0	0.150498461341193	0	1.75192604006163	0	0.150498461341193	0	1.75192604006163	0	0.150498461341193	0	1.75192604006163	0	0.459234141169674	0	1.75192604006163	0	0.150498461341193	0
12	12	1.02195685670262	0	0.331304271220881	0	1.02195685670262	0	0.727763554734186	0	1.02195685670262	0	0.331304271220881	0	1.02195685670262	0	0.331304271220881	0	1.02195685670262	1	0.0689102362650796	0	1.02195685670262	0	0.727763554734186	0	1.02195685670262	0	0.727763554734186	0	1.02195685670262	0	0.331304271220881	0	1.02195685670262	0	0.331304271220881	0	1.02195685670262	0	0.727763554734186	0	1.02195685670262	0	0.727763554734186	0	1.02195685670262	0	0.331304271220881	0
14	14	1.60593220338983	0	0.507614800063259	0	1.60593220338983	1	0.0638582466141218	0	1.60593220338983	0	0.507614800063259	0	1.60593220338983	0	0.176226434660233	0	1.60593220338983	0	0.507614800063259	0	1.60593220338983	1	0.209128117194867	0	1.60593220338983	1	0.209128117194867	0	1.60593220338983	0	0.507614800063259	0	1.60593220338983	1	0.0638582466141218	0	1.60593220338983	1	0.014189973316781	1	1.60593220338983	1	0.0638582466141218	0	1.60593220338983	1	0.209128117194867	0
16	16	1.89791987673344	1	0.0307301684737764	1	1.89791987673344	1	0.0307301684737764	1	1.89791987673344	1	0.292861573544321	0	1.89791987673344	0	0.414160634754037	0	1.89791987673344	1	0.292861573544321	0	1.89791987673344	1	0.292861573544321	0	1.89791987673344	1	0.0307301684737764	1	1.89791987673344	1	0.10921634521713	0	1.89791987673344	1	0.10921634521713	0	1.89791987673344	1	0.00657894169239825	1	1.89791987673344	1	0.0307301684737764	1	1.89791987673344	1	0.00657894169239825	1
19	19	1.75192604006163	0	0.150498461341193	0	1.75192604006163	0	0.150498461341193	0	1.75192604006163	0	0.150498461341193	0	1.75192604006163	0	0.459234141169674	0	1.75192604006163	0	0.150498461341193	0	1.75192604006163	0	0.459234141169674	0	1.75192604006163	0	0.459234141169674	0	1.75192604006163	0	0.150498461341193	0	1.75192604006163	0	0.150498461341193	0	1.75192604006163	0	0.150498461341193	0	1.75192604006163	1	0.250481905468815	0	1.75192604006163	0	0.150498461341193	0
20	20	2.33590138674884	1	0.00478841861387536	1	2.33590138674884	1	0.196277501472345	0	2.33590138674884	0	0.299015135071202	0	2.33590138674884	1	0.196277501472345	0	2.33590138674884	0	0.080052717600876	0	2.33590138674884	0	0.57975517641509	0	2.33590138674884	0	0.57975517641509	0	2.33590138674884	1	0.0207892019804339	1	2.33590138674884	1	0.0207892019804339	1	2.33590138674884	1	0.00012923519863306	1	2.33590138674884	1	0.0718427928516172	0	2.33590138674884	1	0.00088075903791951	1
21	21	2.48189522342065	1	0.0282427115875905	1	2.48189522342065	1	0.0900094933782951	0	2.48189522342065	0	0.267047971657776	0	2.48189522342065	1	0.0900094933782951	0	2.48189522342065	1	0.228975350116668	0	2.48189522342065	1	0.0282427115875905	1	2.48189522342065	0	0.538768860671895	0	2.48189522342065	0	0.538768860671895	0	2.48189522342065	1	0.0900094933782951	0	2.48189522342065	1	0.00712443436731358	1	2.48189522342065	1	0.000238953047280832	1	2.48189522342065	1	0.0282427115875905	1
22	22	1.31394453004622	0	0.61339105795122	0	1.31394453004622	1	0.132395460004609	0	1.31394453004622	1	0.132395460004609	0	1.31394453004622	1	0.132395460004609	0	1.31394453004622	1	0.132395460004609	0	1.31394453004622	1	0.0309929088298708	1	1.31394453004622	1	0.132395460004609	0	1.31394453004622	1	0.132395460004609	0	1.31394453004622	1	0.0309929088298708	1	1.31394453004622	1	0.0049904955042781	1	1.31394453004622	1	0.0309929088298708	1	1.31394453004622	1	0.0309929088298708	1
23	23	2.48189522342065	1	0.0282427115875905	1	2.48189522342065	1	0.0900094933782951	0	2.48189522342065	0	0.538768860671895	0	2.48189522342065	0	0.538768860671895	0	2.48189522342065	0	0.267047971657776	0	2.48189522342065	0	0.538768860671895	0	2.48189522342065	1	0.0282427115875905	1	2.48189522342065	1	0.0282427115875905	1	2.48189522342065	1	0.0282427115875905	1	2.48189522342065	1	0.00145125325182061	1	2.48189522342065	1	0.0900094933782951	0	2.48189522342065	1	0.00145125325182061	1
24	24	1.31394453004622	1	0.0005453377909721	1	1.31394453004622	1	0.0005453377909721	1	1.31394453004622	1	0.0049904955042781	1	1.31394453004622	1	0.0309929088298708	1	1.31394453004622	1	0.132395460004609	0	1.31394453004622	1	0.0049904955042781	1	1.31394453004622	1	0.0309929088298708	1	1.31394453004622	1	0.0005453377909721	1	1.31394453004622	1	0.0049904955042781	1	1.31394453004622	1	0.0005453377909721	1	1.31394453004622	1	0.0005453377909721	1	1.31394453004622	1	3.8732837328137e-05	1
25	25	0.583975346687211	0	0.531917182989598	0	0.583975346687211	0	0.531917182989598	0	0.583975346687211	1	0.104354152413095	0	0.583975346687211	0	0.531917182989598	0	0.583975346687211	1	0.104354152413095	0	0.583975346687211	0	0.531917182989598	0	0.583975346687211	1	0.104354152413095	0	0.583975346687211	1	0.104354152413095	0	0.583975346687211	1	0.104354152413095	0	0.583975346687211	1	0.104354152413095	0	0.583975346687211	1	0.104354152413095	0	0.583975346687211	1	0.104354152413095	0
26	26	3.21186440677966	1	0.00969242961658479	1	3.21186440677966	1	0.0901275637983339	0	3.21186440677966	1	0.209533666930302	0	3.21186440677966	1	0.209533666930302	0	3.21186440677966	0	0.596444542800296	0	3.21186440677966	0	0.357507556810981	0	3.21186440677966	1	0.209533666930302	0	3.21186440677966	1	0.0322916351801361	1	3.21186440677966	1	0.00244860442326122	1	3.21186440677966	1	9.41920971815335e-05	1	3.21186440677966	1	0.00244860442326122	1	3.21186440677966	1	9.41920971815335e-05	1
31	31	2.33590138674884	1	0.0718427928516172	0	2.33590138674884	1	0.196277501472345	0	2.33590138674884	0	0.57975517641509	0	2.33590138674884	0	0.080052717600876	0	2.33590138674884	0	0.299015135071202	0	2.33590138674884	1	0.0718427928516172	0	2.33590138674884	1	0.196277501472345	0	2.33590138674884	1	0.196277501472345	0	2.33590138674884	1	0.196277501472345	0	2.33590138674884	1	0.0718427928516172	0	2.33590138674884	1	0.0718427928516172	0	2.33590138674884	1	0.0718427928516172	0
32	32	1.75192604006163	1	0.0214412350963233	1	1.75192604006163	0	0.459234141169674	0	1.75192604006163	0	0.459234141169674	0	1.75192604006163	1	0.250481905468815	0	1.75192604006163	0	0.459234141169674	0	1.75192604006163	0	0.459234141169674	0	1.75192604006163	1	0.250481905468815	0	1.75192604006163	1	0.250481905468815	0	1.75192604006163	1	0.250481905468815	0	1.75192604006163	1	0.085066752373021	0	1.75192604006163	1	0.250481905468815	0	1.75192604006163	1	0.250481905468815	0
33	33	1.89791987673344	1	0.292861573544321	0	1.89791987673344	0	0.414160634754037	0	1.89791987673344	0	0.128526613556789	0	1.89791987673344	0	0.414160634754037	0	1.89791987673344	0	0.414160634754037	0	1.89791987673344	1	0.292861573544321	0	1.89791987673344	1	0.292861573544321	0	1.89791987673344	1	0.10921634521713	0	1.89791987673344	0	0.414160634754037	0	1.89791987673344	1	0.10921634521713	0	1.89791987673344	1	0.10921634521713	0	1.89791987673344	1	0.292861573544321	0
34	34	2.33590138674884	1	0.196277501472345	0	2.33590138674884	0	0.57975517641509	0	2.33590138674884	0	0.57975517641509	0	2.33590138674884	0	0.57975517641509	0	2.33590138674884	0	0.299015135071202	0	2.33590138674884	1	0.0718427928516172	0	2.33590138674884	1	0.196277501472345	0	2.33590138674884	1	0.0207892019804339	1	2.33590138674884	1	0.196277501472345	0	2.33590138674884	1	0.00478841861387536	1	2.33590138674884	1	0.00478841861387536	1	2.33590138674884	1	0.00478841861387536	1
35	35	2.77388289676425	1	0.0479232870425528	1	2.77388289676425	1	0.132574210872543	0	2.77388289676425	1	0.297632344672974	0	2.77388289676425	1	0.132574210872543	0	2.77388289676425	0	0.21181274461315	0	2.77388289676425	0	0.460986466253443	0	2.77388289676425	1	0.297632344672974	0	2.77388289676425	1	0.0479232870425528	1	2.77388289676425	0	0.21181274461315	0	2.77388289676425	1	0.0479232870425528	1	2.77388289676425	1	0.132574210872543	0	2.77388289676425	1	0.132574210872543	0
36	36	2.48189522342065	1	0.0900094933782951	0	2.48189522342065	0	0.267047971657776	0	2.48189522342065	0	0.267047971657776	0	2.48189522342065	0	0.538768860671895	0	2.48189522342065	0	0.538768860671895	0	2.48189522342065	1	0.0900094933782951	0	2.48189522342065	0	0.267047971657776	0	2.48189522342065	1	0.0900094933782951	0	2.48189522342065	0	0.538768860671895	0	2.48189522342065	1	0.228975350116668	0	2.48189522342065	1	0.228975350116668	0	2.48189522342065	1	0.228975350116668	0
38	38	3.06587057010786	0	0.390089873082251	0	3.06587057010786	0	0.390089873082251	0	3.06587057010786	0	0.0363647917387716	-1	3.06587057010786	0	0.166913901999883	0	3.06587057010786	0	0.166913901999883	0	3.06587057010786	1	0.182395916218491	0	3.06587057010786	0	0.631721231940187	0	3.06587057010786	0	0.631721231940187	0	3.06587057010786	0	0.631721231940187	0	3.06587057010786	1	0.182395916218491	0	3.06587057010786	0	0.631721231940187	0	3.06587057010786	0	0.390089873082251	0
41	41	2.48189522342065	1	0.00712443436731358	1	2.48189522342065	1	0.00145125325182061	1	2.48189522342065	1	0.0282427115875905	1	2.48189522342065	1	0.228975350116668	0	2.48189522342065	1	0.228975350116668	0	2.48189522342065	1	0.00145125325182061	1	2.48189522342065	1	0.00712443436731358	1	2.48189522342065	1	0.00145125325182061	1	2.48189522342065	1	0.228975350116668	0	2.48189522342065	1	0.00145125325182061	1	2.48189522342065	1	3.17082220572251e-05	1	2.48189522342065	1	3.17082220572251e-05	1
42	42	3.21186440677966	0	0.596444542800296	0	3.21186440677966	0	0.357507556810981	0	3.21186440677966	0	0.357507556810981	0	3.21186440677966	0	0.147854536518773	0	3.21186440677966	0	0.596444542800296	0	3.21186440677966	0	0.357507556810981	0	3.21186440677966	0	0.147854536518773	0	3.21186440677966	0	0.596444542800296	0	3.21186440677966	0	0.357507556810981	0	3.21186440677966	1	0.209533666930302	0	3.21186440677966	1	0.209533666930302	0	3.21186440677966	1	0.209533666930302	0
43	43	2.04391371340524	0	0.664365474585524	0	2.04391371340524	1	0.136027416687086	0	2.04391371340524	0	0.664365474585524	0	2.04391371340524	1	0.136027416687086	0	2.04391371340524	0	0.664365474585524	0	2.04391371340524	1	0.0101048719505425	1	2.04391371340524	1	0.0421886665422397	1	2.04391371340524	1	0.136027416687086	0	2.04391371340524	0	0.664365474585524	0	2.04391371340524	1	0.136027416687086	0	2.04391371340524	1	0.00187770134820608	1	2.04391371340524	1	0.136027416687086	0
44	44	2.91987673343606	1	0.0602818001903056	0	2.91987673343606	1	0.156671681099956	0	2.91987673343606	1	0.156671681099956	0	2.91987673343606	0	0.18816875638868	0	2.91987673343606	0	0.18816875638868	0	2.91987673343606	1	0.156671681099956	0	2.91987673343606	1	0.0602818001903056	0	2.91987673343606	1	0.332872510566228	0	2.91987673343606	0	0.18816875638868	0	2.91987673343606	1	0.0602818001903056	0	2.91987673343606	1	0.0190867563644629	1	2.91987673343606	1	0.00500202780334924	1
45	45	3.06587057010786	1	0.182395916218491	0	3.06587057010786	0	0.631721231940187	0	3.06587057010786	0	0.166913901999883	0	3.06587057010786	0	0.166913901999883	0	3.06587057010786	0	0.166913901999883	0	3.06587057010786	0	0.390089873082251	0	3.06587057010786	0	0.166913901999883	0	3.06587057010786	1	0.0743541287206435	0	3.06587057010786	1	0.000327700460011182	1	3.06587057010786	1	0.00166056701653261	1	3.06587057010786	1	0.0251009788644607	1	3.06587057010786	1	0.0743541287206435	0
46	46	2.18990755007704	0	0.334107640239188	0	2.18990755007704	0	0.621749049311196	0	2.18990755007704	0	0.0937378686927714	0	2.18990755007704	0	0.0937378686927714	0	2.18990755007704	0	0.0937378686927714	0	2.18990755007704	0	0.334107640239188	0	2.18990755007704	0	0.0937378686927714	0	2.18990755007704	0	0.334107640239188	0	2.18990755007704	0	0.0937378686927714	0	2.18990755007704	0	0.334107640239188	0	2.18990755007704	0	0.334107640239188	0	2.18990755007704	0	0.621749049311196	0
52	52	1.60593220338983	0	0.176226434660233	0	1.60593220338983	1	0.209128117194867	0	1.60593220338983	0	0.176226434660233	0	1.60593220338983	0	0.176226434660233	0	1.60593220338983	0	0.176226434660233	0	1.60593220338983	0	0.507614800063259	0	1.60593220338983	0	0.176226434660233	0	1.60593220338983	0	0.507614800063259	0	1.60593220338983	0	0.507614800063259	0	1.60593220338983	1	0.209128117194867	0	1.60593220338983	0	0.507614800063259	0	1.60593220338983	1	0.209128117194867	0
53	53	3.06587057010786	1	0.182395916218491	0	3.06587057010786	0	0.631721231940187	0	3.06587057010786	0	0.631721231940187	0	3.06587057010786	0	0.631721231940187	0	3.06587057010786	0	0.631721231940187	0	3.06587057010786	1	0.0743541287206435	0	3.06587057010786	1	0.0743541287206435	0	3.06587057010786	0	0.631721231940187	0	3.06587057010786	1	0.00705831136446711	1	3.06587057010786	1	0.00705831136446711	1	3.06587057010786	1	0.0251009788644607	1	3.06587057010786	1	0.182395916218491	0
54	54	1.89791987673344	1	0.292861573544321	0	1.89791987673344	0	0.414160634754037	0	1.89791987673344	0	0.414160634754037	0	1.89791987673344	0	0.414160634754037	0	1.89791987673344	0	0.414160634754037	0	1.89791987673344	0	0.128526613556789	0	1.89791987673344	0	0.414160634754037	0	1.89791987673344	1	0.0307301684737764	1	1.89791987673344	1	0.10921634521713	0	1.89791987673344	1	0.292861573544321	0	1.89791987673344	1	0.10921634521713	0	1.89791987673344	1	0.0307301684737764	1
55	55	3.06587057010786	0	0.390089873082251	0	3.06587057010786	0	0.631721231940187	0	3.06587057010786	0	0.631721231940187	0	3.06587057010786	0	0.166913901999883	0	3.06587057010786	1	0.182395916218491	0	3.06587057010786	1	0.0251009788644607	1	3.06587057010786	0	0.390089873082251	0	3.06587057010786	1	0.0251009788644607	1	3.06587057010786	1	0.0743541287206435	0	3.06587057010786	1	0.0743541287206435	0	3.06587057010786	1	0.000327700460011182	1	3.06587057010786	1	0.0251009788644607	1
58	58	1.89791987673344	1	0.00657894169239825	1	1.89791987673344	1	0.0307301684737764	1	1.89791987673344	1	0.00657894169239825	1	1.89791987673344	1	0.0307301684737764	1	1.89791987673344	1	0.00657894169239825	1	1.89791987673344	1	0.10921634521713	0	1.89791987673344	1	0.10921634521713	0	1.89791987673344	1	0.10921634521713	0	1.89791987673344	1	0.00657894169239825	1	1.89791987673344	1	0.00657894169239825	1	1.89791987673344	1	0.10921634521713	0	1.89791987673344	1	0.0307301684737764	1
59	59	2.04391371340524	1	0.0101048719505425	1	2.04391371340524	1	0.0421886665422397	1	2.04391371340524	1	0.0421886665422397	1	2.04391371340524	1	0.0421886665422397	1	2.04391371340524	1	0.136027416687086	0	2.04391371340524	1	0.0101048719505425	1	2.04391371340524	1	0.0101048719505425	1	2.04391371340524	1	0.0421886665422397	1	2.04391371340524	0	0.664365474585524	0	2.04391371340524	1	0.0101048719505425	1	2.04391371340524	1	0.000270330946357755	1	2.04391371340524	1	0.0421886665422397	1
62	62	3.06587057010786	1	0.182395916218491	0	3.06587057010786	1	0.00705831136446711	1	3.06587057010786	1	0.0743541287206435	0	3.06587057010786	1	0.182395916218491	0	3.06587057010786	0	0.631721231940187	0	3.06587057010786	1	0.182395916218491	0	3.06587057010786	1	0.0743541287206435	0	3.06587057010786	1	0.0743541287206435	0	3.06587057010786	1	0.0251009788644607	1	3.06587057010786	1	0.00166056701653261	1	3.06587057010786	1	0.0251009788644607	1	3.06587057010786	1	0.0251009788644607	1
63	63	2.33590138674884	1	0.196277501472345	0	2.33590138674884	1	0.196277501472345	0	2.33590138674884	0	0.57975517641509	0	2.33590138674884	1	0.196277501472345	0	2.33590138674884	0	0.299015135071202	0	2.33590138674884	0	0.57975517641509	0	2.33590138674884	1	0.196277501472345	0	2.33590138674884	0	0.299015135071202	0	2.33590138674884	0	0.57975517641509	0	2.33590138674884	1	0.196277501472345	0	2.33590138674884	1	0.0718427928516172	0	2.33590138674884	1	0.00478841861387536	1
64	64	1.60593220338983	0	0.176226434660233	0	1.60593220338983	0	0.176226434660233	0	1.60593220338983	0	0.176226434660233	0	1.60593220338983	0	0.176226434660233	0	1.60593220338983	0	0.176226434660233	0	1.60593220338983	0	0.507614800063259	0	1.60593220338983	0	0.176226434660233	0	1.60593220338983	0	0.176226434660233	0	1.60593220338983	0	0.176226434660233	0	1.60593220338983	0	0.176226434660233	0	1.60593220338983	0	0.176226434660233	0	1.60593220338983	0	0.176226434660233	0
65	65	2.48189522342065	1	0.0900094933782951	0	2.48189522342065	1	0.0900094933782951	0	2.48189522342065	0	0.538768860671895	0	2.48189522342065	0	0.267047971657776	0	2.48189522342065	0	0.267047971657776	0	2.48189522342065	0	0.538768860671895	0	2.48189522342065	0	0.538768860671895	0	2.48189522342065	1	0.228975350116668	0	2.48189522342065	1	0.0282427115875905	1	2.48189522342065	1	0.0900094933782951	0	2.48189522342065	1	0.0282427115875905	1	2.48189522342065	1	0.00712443436731358	1
66	66	2.04391371340524	1	0.0421886665422397	1	2.04391371340524	1	0.136027416687086	0	2.04391371340524	0	0.372459828115455	0	2.04391371340524	0	0.372459828115455	0	2.04391371340524	1	0.0421886665422397	1	2.04391371340524	0	0.664365474585524	0	2.04391371340524	0	0.664365474585524	0	2.04391371340524	1	0.0421886665422397	1	2.04391371340524	1	0.0421886665422397	1	2.04391371340524	1	0.0101048719505425	1	2.04391371340524	1	0.0101048719505425	1	2.04391371340524	1	0.00187770134820608	1
68	68	2.48189522342065	0	0.538768860671895	0	2.48189522342065	1	0.228975350116668	0	2.48189522342065	0	0.267047971657776	0	2.48189522342065	0	0.267047971657776	0	2.48189522342065	0	0.267047971657776	0	2.48189522342065	0	0.538768860671895	0	2.48189522342065	0	0.267047971657776	0	2.48189522342065	1	0.0282427115875905	1	2.48189522342065	1	0.228975350116668	0	2.48189522342065	1	0.0900094933782951	0	2.48189522342065	1	0.00712443436731358	1	2.48189522342065	1	0.0282427115875905	1
69	69	1.75192604006163	1	0.00403820682542144	1	1.75192604006163	1	0.000567282603296748	1	1.75192604006163	1	0.250481905468815	0	1.75192604006163	1	0.085066752373021	0	1.75192604006163	0	0.459234141169674	0	1.75192604006163	1	0.250481905468815	0	1.75192604006163	1	0.085066752373021	0	1.75192604006163	1	0.000567282603296748	1	1.75192604006163	1	0.0214412350963233	1	1.75192604006163	1	5.86878690284065e-05	1	1.75192604006163	1	4.34714837893591e-06	1	1.75192604006163	1	0.000567282603296748	1
71	71	2.33590138674884	1	0.196277501472345	0	2.33590138674884	1	0.0207892019804339	1	2.33590138674884	0	0.57975517641509	0	2.33590138674884	0	0.57975517641509	0	2.33590138674884	1	0.0718427928516172	0	2.33590138674884	1	0.196277501472345	0	2.33590138674884	1	0.196277501472345	0	2.33590138674884	0	0.57975517641509	0	2.33590138674884	1	0.0718427928516172	0	2.33590138674884	1	0.00478841861387536	1	2.33590138674884	0	0.57975517641509	0	2.33590138674884	1	0.0207892019804339	1
72	72	2.33590138674884	0	0.299015135071202	0	2.33590138674884	0	0.080052717600876	0	2.33590138674884	0	0.299015135071202	0	2.33590138674884	0	0.080052717600876	0	2.33590138674884	0	0.080052717600876	0	2.33590138674884	0	0.57975517641509	0	2.33590138674884	0	0.080052717600876	0	2.33590138674884	0	0.57975517641509	0	2.33590138674884	0	0.299015135071202	0	2.33590138674884	0	0.299015135071202	0	2.33590138674884	1	0.196277501472345	0	2.33590138674884	0	0.299015135071202	0
73	73	2.04391371340524	0	0.109762520129199	0	2.04391371340524	0	0.109762520129199	0	2.04391371340524	1	0.136027416687086	0	2.04391371340524	0	0.372459828115455	0	2.04391371340524	0	0.109762520129199	0	2.04391371340524	0	0.372459828115455	0	2.04391371340524	0	0.109762520129199	0	2.04391371340524	0	0.664365474585524	0	2.04391371340524	0	0.372459828115455	0	2.04391371340524	0	0.372459828115455	0	2.04391371340524	1	0.0421886665422397	1	2.04391371340524	0	0.664365474585524	0
74	74	2.91987673343606	1	0.156671681099956	0	2.91987673343606	1	0.0602818001903056	0	2.91987673343606	1	0.00500202780334924	1	2.91987673343606	1	0.0602818001903056	0	2.91987673343606	1	0.0190867563644629	1	2.91987673343606	1	0.332872510566228	0	2.91987673343606	1	0.156671681099956	0	2.91987673343606	1	0.156671681099956	0	2.91987673343606	1	0.156671681099956	0	2.91987673343606	1	0.0190867563644629	1	2.91987673343606	1	0.332872510566228	0	2.91987673343606	1	0.00500202780334924	1
76	76	1.89791987673344	0	0.414160634754037	0	1.89791987673344	1	0.292861573544321	0	1.89791987673344	0	0.128526613556789	0	1.89791987673344	0	0.128526613556789	0	1.89791987673344	0	0.414160634754037	0	1.89791987673344	1	0.10921634521713	0	1.89791987673344	0	0.414160634754037	0	1.89791987673344	0	0.128526613556789	0	1.89791987673344	0	0.414160634754037	0	1.89791987673344	0	0.414160634754037	0	1.89791987673344	1	0.0307301684737764	1	1.89791987673344	1	0.10921634521713	0
77	77	2.77388289676425	1	0.132574210872543	0	2.77388289676425	0	0.460986466253443	0	2.77388289676425	0	0.21181274461315	0	2.77388289676425	0	0.21181274461315	0	2.77388289676425	0	0.0498607830545077	-1	2.77388289676425	0	0.460986466253443	0	2.77388289676425	0	0.21181274461315	0	2.77388289676425	0	0.460986466253443	0	2.77388289676425	0	0.21181274461315	0	2.77388289676425	0	0.21181274461315	0	2.77388289676425	1	0.132574210872543	0	2.77388289676425	0	0.460986466253443	0
78	78	1.89791987673344	1	0.292861573544321	0	1.89791987673344	1	0.10921634521713	0	1.89791987673344	0	0.128526613556789	0	1.89791987673344	1	0.00657894169239825	1	1.89791987673344	0	0.414160634754037	0	1.89791987673344	1	0.10921634521713	0	1.89791987673344	1	0.00657894169239825	1	1.89791987673344	1	0.292861573544321	0	1.89791987673344	1	0.00657894169239825	1	1.89791987673344	1	0.0307301684737764	1	1.89791987673344	1	0.0307301684737764	1	1.89791987673344	1	0.292861573544321	0
80	80	2.77388289676425	0	0.0498607830545077	-1	2.77388289676425	0	0.21181274461315	0	2.77388289676425	0	0.0498607830545077	-1	2.77388289676425	0	0.0498607830545077	-1	2.77388289676425	0	0.21181274461315	0	2.77388289676425	0	0.460986466253443	0	2.77388289676425	0	0.21181274461315	0	2.77388289676425	0	0.460986466253443	0	2.77388289676425	0	0.0498607830545077	-1	2.77388289676425	1	0.297632344672974	0	2.77388289676425	0	0.0498607830545077	-1	2.77388289676425	0	0.0498607830545077	-1
82	82	1.31394453004622	0	0.61339105795122	0	1.31394453004622	1	0.132395460004609	0	1.31394453004622	0	0.61339105795122	0	1.31394453004622	1	0.132395460004609	0	1.31394453004622	0	0.241628993510635	0	1.31394453004622	0	0.241628993510635	0	1.31394453004622	1	0.132395460004609	0	1.31394453004622	0	0.61339105795122	0	1.31394453004622	0	0.61339105795122	0	1.31394453004622	1	0.132395460004609	0	1.31394453004622	1	0.132395460004609	0	1.31394453004622	1	0.0309929088298708	1
83	83	2.18990755007704	0	0.621749049311196	0	2.18990755007704	1	0.0558885457043725	0	2.18990755007704	0	0.334107640239188	0	2.18990755007704	0	0.334107640239188	0	2.18990755007704	0	0.0937378686927714	0	2.18990755007704	0	0.621749049311196	0	2.18990755007704	0	0.334107640239188	0	2.18990755007704	0	0.334107640239188	0	2.18990755007704	0	0.334107640239188	0	2.18990755007704	1	0.165168824317163	0	2.18990755007704	1	0.0147889082179744	1	2.18990755007704	1	0.0147889082179744	1
84	84	2.77388289676425	1	0.132574210872543	0	2.77388289676425	1	0.000688009872854778	1	2.77388289676425	0	0.21181274461315	0	2.77388289676425	0	0.460986466253443	0	2.77388289676425	1	0.132574210872543	0	2.77388289676425	1	0.0141571013680731	1	2.77388289676425	1	0.000688009872854778	1	2.77388289676425	1	0.0479232870425528	1	2.77388289676425	1	0.0141571013680731	1	2.77388289676425	1	0.0479232870425528	1	2.77388289676425	1	0.0141571013680731	1	2.77388289676425	1	0.132574210872543	0
85	85	2.04391371340524	0	0.664365474585524	0	2.04391371340524	0	0.372459828115455	0	2.04391371340524	0	0.372459828115455	0	2.04391371340524	0	0.372459828115455	0	2.04391371340524	0	0.372459828115455	0	2.04391371340524	0	0.372459828115455	0	2.04391371340524	0	0.372459828115455	0	2.04391371340524	0	0.109762520129199	0	2.04391371340524	0	0.372459828115455	0	2.04391371340524	0	0.372459828115455	0	2.04391371340524	1	0.0421886665422397	1	2.04391371340524	0	0.664365474585524	0
86	86	0.875963020030817	1	0.00531947346282269	1	0.875963020030817	1	0.0440824016071512	1	0.875963020030817	1	0.00531947346282269	1	0.875963020030817	0	0.387941311722782	0	0.875963020030817	1	0.00531947346282269	1	0.875963020030817	1	0.0440824016071512	1	0.875963020030817	1	0.00531947346282269	1	0.875963020030817	1	0.0440824016071512	1	0.875963020030817	1	0.00531947346282269	1	0.875963020030817	1	0.00531947346282269	1	0.875963020030817	1	0.00531947346282269	1	0.875963020030817	1	0.00531947346282269	1
88	88	1.31394453004622	1	0.0309929088298708	1	1.31394453004622	1	0.0049904955042781	1	1.31394453004622	1	0.0049904955042781	1	1.31394453004622	0	0.61339105795122	0	1.31394453004622	1	0.132395460004609	0	1.31394453004622	0	0.241628993510635	0	1.31394453004622	0	0.241628993510635	0	1.31394453004622	1	0.132395460004609	0	1.31394453004622	1	0.132395460004609	0	1.31394453004622	0	0.61339105795122	0	1.31394453004622	1	0.0309929088298708	1	1.31394453004622	1	0.132395460004609	0
89	89	2.48189522342065	1	0.228975350116668	0	2.48189522342065	1	0.0900094933782951	0	2.48189522342065	1	0.228975350116668	0	2.48189522342065	1	0.0900094933782951	0	2.48189522342065	0	0.538768860671895	0	2.48189522342065	1	0.0900094933782951	0	2.48189522342065	0	0.538768860671895	0	2.48189522342065	1	0.00712443436731358	1	2.48189522342065	1	0.0282427115875905	1	2.48189522342065	1	0.000238953047280832	1	2.48189522342065	1	0.00712443436731358	1	2.48189522342065	1	0.0282427115875905	1
92	92	3.21186440677966	1	0.0901275637983339	0	3.21186440677966	1	0.00969242961658479	1	3.21186440677966	0	0.596444542800296	0	3.21186440677966	1	0.209533666930302	0	3.21186440677966	0	0.357507556810981	0	3.21186440677966	1	0.0901275637983339	0	3.21186440677966	1	0.00244860442326122	1	3.21186440677966	1	0.000522290762369315	1	3.21186440677966	1	0.0901275637983339	0	3.21186440677966	1	0.00969242961658479	1	3.21186440677966	1	0.00244860442326122	1	3.21186440677966	1	1.435477691758E-05	1
93	93	2.48189522342065	0	0.0683655142223198	0	2.48189522342065	0	0.538768860671895	0	2.48189522342065	0	0.0683655142223198	0	2.48189522342065	0	0.267047971657776	0	2.48189522342065	0	0.0683655142223198	0	2.48189522342065	0	0.267047971657776	0	2.48189522342065	0	0.267047971657776	0	2.48189522342065	0	0.0683655142223198	0	2.48189522342065	0	0.267047971657776	0	2.48189522342065	0	0.267047971657776	0	2.48189522342065	0	0.538768860671895	0	2.48189522342065	0	0.0683655142223198	0
97	97	2.18990755007704	1	0.165168824317163	0	2.18990755007704	0	0.334107640239188	0	2.18990755007704	0	0.621749049311196	0	2.18990755007704	0	0.621749049311196	0	2.18990755007704	0	0.334107640239188	0	2.18990755007704	0	0.334107640239188	0	2.18990755007704	0	0.334107640239188	0	2.18990755007704	1	0.165168824317163	0	2.18990755007704	0	0.621749049311196	0	2.18990755007704	1	0.0558885457043725	0	2.18990755007704	1	0.165168824317163	0	2.18990755007704	1	0.165168824317163	0
98	98	2.18990755007704	0	0.334107640239188	0	2.18990755007704	0	0.621749049311196	0	2.18990755007704	0	0.0937378686927714	0	2.18990755007704	0	0.0937378686927714	0	2.18990755007704	0	0.0937378686927714	0	2.18990755007704	0	0.621749049311196	0	2.18990755007704	0	0.334107640239188	0	2.18990755007704	0	0.0937378686927714	0	2.18990755007704	0	0.0937378686927714	0	2.18990755007704	0	0.334107640239188	0	2.18990755007704	1	0.165168824317163	0	2.18990755007704	1	0.165168824317163	0
99	99	2.18990755007704	1	0.165168824317163	0	2.18990755007704	0	0.621749049311196	0	2.18990755007704	0	0.334107640239188	0	2.18990755007704	0	0.334107640239188	0	2.18990755007704	0	0.0937378686927714	0	2.18990755007704	0	0.0937378686927714	0	2.18990755007704	0	0.0937378686927714	0	2.18990755007704	0	0.0937378686927714	0	2.18990755007704	0	0.621749049311196	0	2.18990755007704	0	0.621749049311196	0	2.18990755007704	1	0.165168824317163	0	2.18990755007704	1	0.0558885457043725	0
100	100	2.77388289676425	0	0.460986466253443	0	2.77388289676425	0	0.21181274461315	0	2.77388289676425	0	0.21181274461315	0	2.77388289676425	0	0.460986466253443	0	2.77388289676425	0	0.0498607830545077	-1	2.77388289676425	0	0.21181274461315	0	2.77388289676425	0	0.460986466253443	0	2.77388289676425	0	0.460986466253443	0	2.77388289676425	1	0.132574210872543	0	2.77388289676425	1	0.297632344672974	0	2.77388289676425	1	0.297632344672974	0	2.77388289676425	0	0.460986466253443	0
101	101	2.04391371340524	0	0.372459828115455	0	2.04391371340524	0	0.372459828115455	0	2.04391371340524	0	0.109762520129199	0	2.04391371340524	0	0.372459828115455	0	2.04391371340524	0	0.109762520129199	0	2.04391371340524	0	0.372459828115455	0	2.04391371340524	0	0.372459828115455	0	2.04391371340524	0	0.109762520129199	0	2.04391371340524	0	0.372459828115455	0	2.04391371340524	0	0.372459828115455	0	2.04391371340524	1	0.0101048719505425	1	2.04391371340524	1	0.136027416687086	0
106	106	1.45993836671803	0	0.559116087834509	0	1.45993836671803	0	0.559116087834509	0	1.45993836671803	0	0.559116087834509	0	1.45993836671803	1	0.0457970563241796	1	1.45993836671803	1	0.169509061581936	0	1.45993836671803	0	0.206352649696872	0	1.45993836671803	0	0.206352649696872	0	1.45993836671803	0	0.559116087834509	0	1.45993836671803	1	0.169509061581936	0	1.45993836671803	1	0.169509061581936	0	1.45993836671803	1	0.0457970563241796	1	1.45993836671803	1	0.00119430342014892	1
107	107	2.18990755007704	1	0.0147889082179744	1	2.18990755007704	1	0.0558885457043725	0	2.18990755007704	0	0.334107640239188	0	2.18990755007704	0	0.621749049311196	0	2.18990755007704	0	0.621749049311196	0	2.18990755007704	0	0.621749049311196	0	2.18990755007704	0	0.621749049311196	0	2.18990755007704	1	0.0147889082179744	1	2.18990755007704	1	0.0147889082179744	1	2.18990755007704	1	0.0147889082179744	1	2.18990755007704	1	0.000504997118276229	1	2.18990755007704	1	0.0147889082179744	1
108	108	2.77388289676425	1	0.0479232870425528	1	2.77388289676425	1	0.0479232870425528	1	2.77388289676425	0	0.0498607830545077	-1	2.77388289676425	1	0.132574210872543	0	2.77388289676425	0	0.21181274461315	0	2.77388289676425	1	0.297632344672974	0	2.77388289676425	1	0.0479232870425528	1	2.77388289676425	0	0.21181274461315	0	2.77388289676425	0	0.21181274461315	0	2.77388289676425	1	0.297632344672974	0	2.77388289676425	1	0.0479232870425528	1	2.77388289676425	1	0.132574210872543	0
110	110	2.18990755007704	1	0.0558885457043725	0	2.18990755007704	0	0.334107640239188	0	2.18990755007704	0	0.0937378686927714	0	2.18990755007704	0	0.0937378686927714	0	2.18990755007704	1	0.0558885457043725	0	2.18990755007704	0	0.621749049311196	0	2.18990755007704	0	0.334107640239188	0	2.18990755007704	1	0.00307881754939465	1	2.18990755007704	1	0.000504997118276229	1	2.18990755007704	1	0.0558885457043725	0	2.18990755007704	1	6.49980459290767e-05	1	2.18990755007704	1	0.000504997118276229	1
111	111	2.77388289676425	1	0.297632344672974	0	2.77388289676425	1	0.297632344672974	0	2.77388289676425	0	0.21181274461315	0	2.77388289676425	0	0.460986466253443	0	2.77388289676425	0	0.21181274461315	0	2.77388289676425	0	0.21181274461315	0	2.77388289676425	0	0.21181274461315	0	2.77388289676425	1	0.297632344672974	0	2.77388289676425	1	0.297632344672974	0	2.77388289676425	1	0.297632344672974	0	2.77388289676425	1	0.00343695207893324	1	2.77388289676425	1	0.0479232870425528	1
112	112	2.77388289676425	1	0.000688009872854778	1	2.77388289676425	1	0.00343695207893324	1	2.77388289676425	1	0.0479232870425528	1	2.77388289676425	0	0.460986466253443	0	2.77388289676425	1	0.0479232870425528	1	2.77388289676425	1	0.00343695207893324	1	2.77388289676425	1	0.0479232870425528	1	2.77388289676425	1	0.000688009872854778	1	2.77388289676425	1	0.000688009872854778	1	2.77388289676425	1	0.000688009872854778	1	2.77388289676425	1	0.000113643108100581	1	2.77388289676425	1	0.0141571013680731	1
117	117	2.62788906009245	1	0.262883263872883	0	2.62788906009245	1	0.110297651969914	0	2.62788906009245	1	0.262883263872883	0	2.62788906009245	1	0.262883263872883	0	2.62788906009245	0	0.499099285580851	0	2.62788906009245	1	0.262883263872883	0	2.62788906009245	0	0.499099285580851	0	2.62788906009245	0	0.499099285580851	0	2.62788906009245	0	0.499099285580851	0	2.62788906009245	1	0.0372602810400855	1	2.62788906009245	1	0.262883263872883	0	2.62788906009245	1	0.0102075726826005	1
119	119	2.18990755007704	0	0.0937378686927714	0	2.18990755007704	0	0.0937378686927714	0	2.18990755007704	0	0.334107640239188	0	2.18990755007704	0	0.0937378686927714	0	2.18990755007704	0	0.0937378686927714	0	2.18990755007704	0	0.334107640239188	0	2.18990755007704	0	0.0937378686927714	0	2.18990755007704	0	0.0937378686927714	0	2.18990755007704	0	0.334107640239188	0	2.18990755007704	0	0.334107640239188	0	2.18990755007704	1	0.165168824317163	0	2.18990755007704	0	0.334107640239188	0
124	124	1.60593220338983	0	0.176226434660233	0	1.60593220338983	0	0.507614800063259	0	1.60593220338983	0	0.176226434660233	0	1.60593220338983	0	0.176226434660233	0	1.60593220338983	0	0.176226434660233	0	1.60593220338983	0	0.176226434660233	0	1.60593220338983	0	0.507614800063259	0	1.60593220338983	0	0.507614800063259	0	1.60593220338983	0	0.176226434660233	0	1.60593220338983	0	0.176226434660233	0	1.60593220338983	0	0.176226434660233	0	1.60593220338983	0	0.507614800063259	0
126	126	2.04391371340524	0	0.109762520129199	0	2.04391371340524	0	0.372459828115455	0	2.04391371340524	0	0.109762520129199	0	2.04391371340524	0	0.109762520129199	0	2.04391371340524	0	0.664365474585524	0	2.04391371340524	0	0.109762520129199	0	2.04391371340524	0	0.372459828115455	0	2.04391371340524	0	0.109762520129199	0	2.04391371340524	0	0.372459828115455	0	2.04391371340524	1	0.136027416687086	0	2.04391371340524	1	0.136027416687086	0	2.04391371340524	0	0.664365474585524	0
127	127	2.04391371340524	0	0.109762520129199	0	2.04391371340524	0	0.109762520129199	0	2.04391371340524	0	0.109762520129199	0	2.04391371340524	0	0.109762520129199	0	2.04391371340524	0	0.109762520129199	0	2.04391371340524	1	0.136027416687086	0	2.04391371340524	0	0.109762520129199	0	2.04391371340524	0	0.109762520129199	0	2.04391371340524	0	0.372459828115455	0	2.04391371340524	0	0.109762520129199	0	2.04391371340524	0	0.372459828115455	0	2.04391371340524	0	0.109762520129199	0
128	128	2.18990755007704	0	0.334107640239188	0	2.18990755007704	0	0.621749049311196	0	2.18990755007704	0	0.334107640239188	0	2.18990755007704	0	0.0937378686927714	0	2.18990755007704	0	0.334107640239188	0	2.18990755007704	1	0.165168824317163	0	2.18990755007704	0	0.334107640239188	0	2.18990755007704	0	0.334107640239188	0	2.18990755007704	1	0.0558885457043725	0	2.18990755007704	1	0.0558885457043725	0	2.18990755007704	1	0.0558885457043725	0	2.18990755007704	1	0.0558885457043725	0
129	129	1.45993836671803	0	0.559116087834509	0	1.45993836671803	0	0.559116087834509	0	1.45993836671803	0	0.206352649696872	0	1.45993836671803	0	0.559116087834509	0	1.45993836671803	0	0.559116087834509	0	1.45993836671803	0	0.206352649696872	0	1.45993836671803	0	0.559116087834509	0	1.45993836671803	0	0.206352649696872	0	1.45993836671803	0	0.206352649696872	0	1.45993836671803	0	0.206352649696872	0	1.45993836671803	0	0.559116087834509	0	1.45993836671803	0	0.206352649696872	0
130	130	3.06587057010786	1	0.0251009788644607	1	3.06587057010786	1	0.0251009788644607	1	3.06587057010786	0	0.631721231940187	0	3.06587057010786	0	0.631721231940187	0	3.06587057010786	1	0.182395916218491	0	3.06587057010786	1	0.0743541287206435	0	3.06587057010786	0	0.631721231940187	0	3.06587057010786	1	0.00705831136446711	1	3.06587057010786	1	0.0251009788644607	1	3.06587057010786	1	0.00705831136446711	1	3.06587057010786	1	0.0251009788644607	1	3.06587057010786	1	0.0251009788644607	1
131	131	2.33590138674884	0	0.57975517641509	0	2.33590138674884	0	0.299015135071202	0	2.33590138674884	0	0.080052717600876	0	2.33590138674884	0	0.57975517641509	0	2.33590138674884	0	0.080052717600876	0	2.33590138674884	0	0.57975517641509	0	2.33590138674884	0	0.299015135071202	0	2.33590138674884	0	0.57975517641509	0	2.33590138674884	0	0.57975517641509	0	2.33590138674884	1	0.196277501472345	0	2.33590138674884	1	0.0718427928516172	0	2.33590138674884	1	0.196277501472345	0
132	132	2.48189522342065	1	0.228975350116668	0	2.48189522342065	0	0.538768860671895	0	2.48189522342065	0	0.0683655142223198	0	2.48189522342065	0	0.267047971657776	0	2.48189522342065	0	0.267047971657776	0	2.48189522342065	1	0.228975350116668	0	2.48189522342065	0	0.267047971657776	0	2.48189522342065	0	0.267047971657776	0	2.48189522342065	0	0.267047971657776	0	2.48189522342065	0	0.267047971657776	0	2.48189522342065	1	0.228975350116668	0	2.48189522342065	1	0.228975350116668	0
134	134	2.04391371340524	0	0.109762520129199	0	2.04391371340524	0	0.109762520129199	0	2.04391371340524	0	0.109762520129199	0	2.04391371340524	0	0.109762520129199	0	2.04391371340524	0	0.372459828115455	0	2.04391371340524	0	0.372459828115455	0	2.04391371340524	0	0.109762520129199	0	2.04391371340524	0	0.372459828115455	0	2.04391371340524	0	0.109762520129199	0	2.04391371340524	0	0.109762520129199	0	2.04391371340524	0	0.372459828115455	0	2.04391371340524	0	0.372459828115455	0
135	135	2.04391371340524	1	0.00187770134820608	1	2.04391371340524	1	0.00187770134820608	1	2.04391371340524	1	0.136027416687086	0	2.04391371340524	0	0.664365474585524	0	2.04391371340524	1	0.0101048719505425	1	2.04391371340524	1	0.0101048719505425	1	2.04391371340524	1	0.0421886665422397	1	2.04391371340524	1	0.000270330946357755	1	2.04391371340524	1	0.00187770134820608	1	2.04391371340524	1	0.0101048719505425	1	2.04391371340524	1	0.00187770134820608	1	2.04391371340524	1	0.00187770134820608	1
137	137	1.75192604006163	1	0.085066752373021	0	1.75192604006163	1	0.0214412350963233	1	1.75192604006163	1	0.085066752373021	0	1.75192604006163	0	0.459234141169674	0	1.75192604006163	1	0.250481905468815	0	1.75192604006163	1	0.250481905468815	0	1.75192604006163	0	0.459234141169674	0	1.75192604006163	0	0.150498461341193	0	1.75192604006163	1	0.085066752373021	0	1.75192604006163	1	0.250481905468815	0	1.75192604006163	1	0.250481905468815	0	1.75192604006163	1	0.0214412350963233	1
140	140	1.60593220338983	0	0.507614800063259	0	1.60593220338983	1	0.209128117194867	0	1.60593220338983	0	0.507614800063259	0	1.60593220338983	0	0.507614800063259	0	1.60593220338983	0	0.176226434660233	0	1.60593220338983	0	0.507614800063259	0	1.60593220338983	0	0.507614800063259	0	1.60593220338983	1	0.014189973316781	1	1.60593220338983	1	0.0638582466141218	0	1.60593220338983	0	0.507614800063259	0	1.60593220338983	1	0.014189973316781	1	1.60593220338983	1	0.014189973316781	1
141	141	2.04391371340524	0	0.109762520129199	0	2.04391371340524	0	0.109762520129199	0	2.04391371340524	0	0.109762520129199	0	2.04391371340524	0	0.109762520129199	0	2.04391371340524	0	0.109762520129199	0	2.04391371340524	0	0.372459828115455	0	2.04391371340524	0	0.109762520129199	0	2.04391371340524	0	0.109762520129199	0	2.04391371340524	0	0.372459828115455	0	2.04391371340524	0	0.372459828115455	0	2.04391371340524	0	0.372459828115455	0	2.04391371340524	0	0.372459828115455	0
142	142	1.16795069337442	0	0.669882942849925	0	1.16795069337442	0	0.669882942849925	0	1.16795069337442	0	0.669882942849925	0	1.16795069337442	1	0.0985946096130297	0	1.16795069337442	1	0.0985946096130297	0	1.16795069337442	1	0.0985946096130297	0	1.16795069337442	0	0.669882942849925	0	1.16795069337442	0	0.669882942849925	0	1.16795069337442	1	0.0985946096130297	0	1.16795069337442	1	0.0985946096130297	0	1.16795069337442	1	0.0985946096130297	0	1.16795069337442	1	0.0985946096130297	0
144	144	2.33590138674884	0	0.299015135071202	0	2.33590138674884	0	0.299015135071202	0	2.33590138674884	0	0.080052717600876	0	2.33590138674884	0	0.299015135071202	0	2.33590138674884	0	0.080052717600876	0	2.33590138674884	0	0.299015135071202	0	2.33590138674884	0	0.080052717600876	0	2.33590138674884	0	0.57975517641509	0	2.33590138674884	0	0.299015135071202	0	2.33590138674884	0	0.299015135071202	0	2.33590138674884	0	0.57975517641509	0	2.33590138674884	0	0.57975517641509	0
145	145	2.18990755007704	0	0.0937378686927714	0	2.18990755007704	0	0.0937378686927714	0	2.18990755007704	0	0.0937378686927714	0	2.18990755007704	0	0.0937378686927714	0	2.18990755007704	0	0.0937378686927714	0	2.18990755007704	0	0.334107640239188	0	2.18990755007704	0	0.0937378686927714	0	2.18990755007704	0	0.0937378686927714	0	2.18990755007704	0	0.0937378686927714	0	2.18990755007704	0	0.0937378686927714	0	2.18990755007704	0	0.621749049311196	0	2.18990755007704	0	0.334107640239188	0
146	146	2.91987673343606	0	0.424608638633385	0	2.91987673343606	0	0.0425814160369197	-1	2.91987673343606	0	0.18816875638868	0	2.91987673343606	0	0.0425814160369197	-1	2.91987673343606	0	0.18816875638868	0	2.91987673343606	0	0.18816875638868	0	2.91987673343606	0	0.18816875638868	0	2.91987673343606	0	0.0425814160369197	-1	2.91987673343606	0	0.18816875638868	0	2.91987673343606	1	0.156671681099956	0	2.91987673343606	0	0.18816875638868	0	2.91987673343606	0	0.18816875638868	0
149	149	1.16795069337442	0	0.282935889559589	0	1.16795069337442	0	0.282935889559589	0	1.16795069337442	0	0.282935889559589	0	1.16795069337442	0	0.282935889559589	0	1.16795069337442	0	0.282935889559589	0	1.16795069337442	0	0.669882942849925	0	1.16795069337442	0	0.282935889559589	0	1.16795069337442	0	0.282935889559589	0	1.16795069337442	0	0.282935889559589	0	1.16795069337442	0	0.669882942849925	0	1.16795069337442	0	0.669882942849925	0	1.16795069337442	0	0.669882942849925	0
151	151	2.48189522342065	0	0.538768860671895	0	2.48189522342065	0	0.538768860671895	0	2.48189522342065	0	0.0683655142223198	0	2.48189522342065	0	0.0683655142223198	0	2.48189522342065	1	0.228975350116668	0	2.48189522342065	1	0.228975350116668	0	2.48189522342065	0	0.538768860671895	0	2.48189522342065	0	0.538768860671895	0	2.48189522342065	0	0.538768860671895	0	2.48189522342065	1	0.0900094933782951	0	2.48189522342065	1	0.0282427115875905	1	2.48189522342065	0	0.267047971657776	0
152	152	2.04391371340524	0	0.372459828115455	0	2.04391371340524	0	0.372459828115455	0	2.04391371340524	0	0.109762520129199	0	2.04391371340524	0	0.109762520129199	0	2.04391371340524	0	0.109762520129199	0	2.04391371340524	0	0.372459828115455	0	2.04391371340524	0	0.372459828115455	0	2.04391371340524	0	0.109762520129199	0	2.04391371340524	0	0.372459828115455	0	2.04391371340524	0	0.372459828115455	0	2.04391371340524	0	0.664365474585524	0	2.04391371340524	0	0.372459828115455	0
154	154	1.89791987673344	0	0.128526613556789	0	1.89791987673344	0	0.128526613556789	0	1.89791987673344	0	0.128526613556789	0	1.89791987673344	0	0.128526613556789	0	1.89791987673344	0	0.128526613556789	0	1.89791987673344	0	0.128526613556789	0	1.89791987673344	0	0.128526613556789	0	1.89791987673344	0	0.128526613556789	0	1.89791987673344	0	0.128526613556789	0	1.89791987673344	0	0.128526613556789	0	1.89791987673344	0	0.128526613556789	0	1.89791987673344	0	0.128526613556789	0
155	155	1.75192604006163	0	0.150498461341193	0	1.75192604006163	0	0.150498461341193	0	1.75192604006163	0	0.150498461341193	0	1.75192604006163	0	0.150498461341193	0	1.75192604006163	0	0.150498461341193	0	1.75192604006163	1	0.250481905468815	0	1.75192604006163	0	0.150498461341193	0	1.75192604006163	0	0.150498461341193	0	1.75192604006163	0	0.150498461341193	0	1.75192604006163	0	0.150498461341193	0	1.75192604006163	1	0.250481905468815	0	1.75192604006163	0	0.459234141169674	0
157	157	2.33590138674884	0	0.080052717600876	0	2.33590138674884	0	0.299015135071202	0	2.33590138674884	0	0.080052717600876	0	2.33590138674884	0	0.080052717600876	0	2.33590138674884	0	0.299015135071202	0	2.33590138674884	0	0.57975517641509	0	2.33590138674884	0	0.299015135071202	0	2.33590138674884	0	0.57975517641509	0	2.33590138674884	0	0.57975517641509	0	2.33590138674884	0	0.57975517641509	0	2.33590138674884	0	0.299015135071202	0	2.33590138674884	0	0.57975517641509	0
158	158	1.89791987673344	0	0.414160634754037	0	1.89791987673344	0	0.414160634754037	0	1.89791987673344	0	0.128526613556789	0	1.89791987673344	0	0.128526613556789	0	1.89791987673344	1	0.292861573544321	0	1.89791987673344	1	0.292861573544321	0	1.89791987673344	0	0.414160634754037	0	1.89791987673344	1	0.292861573544321	0	1.89791987673344	1	0.0307301684737764	1	1.89791987673344	0	0.414160634754037	0	1.89791987673344	0	0.414160634754037	0	1.89791987673344	0	0.414160634754037	0
159	159	1.45993836671803	0	0.206352649696872	0	1.45993836671803	0	0.206352649696872	0	1.45993836671803	0	0.206352649696872	0	1.45993836671803	1	0.169509061581936	0	1.45993836671803	0	0.559116087834509	0	1.45993836671803	0	0.559116087834509	0	1.45993836671803	0	0.559116087834509	0	1.45993836671803	1	0.169509061581936	0	1.45993836671803	1	0.169509061581936	0	1.45993836671803	1	0.169509061581936	0	1.45993836671803	0	0.559116087834509	0	1.45993836671803	1	0.169509061581936	0
163	163	2.04391371340524	1	0.0421886665422397	1	2.04391371340524	1	0.0421886665422397	1	2.04391371340524	0	0.664365474585524	0	2.04391371340524	1	0.0421886665422397	1	2.04391371340524	0	0.664365474585524	0	2.04391371340524	0	0.664365474585524	0	2.04391371340524	1	0.0421886665422397	1	2.04391371340524	0	0.664365474585524	0	2.04391371340524	1	0.0421886665422397	1	2.04391371340524	1	0.00187770134820608	1	2.04391371340524	1	0.00187770134820608	1	2.04391371340524	1	0.0101048719505425	1
164	164	1.45993836671803	0	0.206352649696872	0	1.45993836671803	0	0.559116087834509	0	1.45993836671803	0	0.206352649696872	0	1.45993836671803	0	0.206352649696872	0	1.45993836671803	0	0.559116087834509	0	1.45993836671803	0	0.206352649696872	0	1.45993836671803	0	0.559116087834509	0	1.45993836671803	0	0.559116087834509	0	1.45993836671803	0	0.559116087834509	0	1.45993836671803	0	0.559116087834509	0	1.45993836671803	1	0.0457970563241796	1	1.45993836671803	0	0.559116087834509	0
165	165	2.48189522342065	0	0.0683655142223198	0	2.48189522342065	1	0.228975350116668	0	2.48189522342065	0	0.267047971657776	0	2.48189522342065	0	0.267047971657776	0	2.48189522342065	0	0.0683655142223198	0	2.48189522342065	0	0.267047971657776	0	2.48189522342065	0	0.267047971657776	0	2.48189522342065	0	0.267047971657776	0	2.48189522342065	1	0.228975350116668	0	2.48189522342065	0	0.538768860671895	0	2.48189522342065	1	0.0900094933782951	0	2.48189522342065	1	0.228975350116668	0
166	166	1.89791987673344	1	0.10921634521713	0	1.89791987673344	0	0.414160634754037	0	1.89791987673344	0	0.128526613556789	0	1.89791987673344	0	0.414160634754037	0	1.89791987673344	1	0.292861573544321	0	1.89791987673344	1	0.10921634521713	0	1.89791987673344	1	0.292861573544321	0	1.89791987673344	1	0.10921634521713	0	1.89791987673344	0	0.128526613556789	0	1.89791987673344	1	0.10921634521713	0	1.89791987673344	1	0.0307301684737764	1	1.89791987673344	1	0.00657894169239825	1
167	167	2.62788906009245	0	0.238041557417392	0	2.62788906009245	0	0.0583845705049626	0	2.62788906009245	0	0.0583845705049626	0	2.62788906009245	0	0.0583845705049626	0	2.62788906009245	0	0.0583845705049626	0	2.62788906009245	0	0.238041557417392	0	2.62788906009245	0	0.238041557417392	0	2.62788906009245	0	0.238041557417392	0	2.62788906009245	0	0.238041557417392	0	2.62788906009245	0	0.0583845705049626	0	2.62788906009245	1	0.262883263872883	0	2.62788906009245	0	0.499099285580851	0
168	168	1.45993836671803	0	0.559116087834509	0	1.45993836671803	0	0.559116087834509	0	1.45993836671803	0	0.559116087834509	0	1.45993836671803	1	0.169509061581936	0	1.45993836671803	0	0.559116087834509	0	1.45993836671803	1	0.169509061581936	0	1.45993836671803	0	0.206352649696872	0	1.45993836671803	1	0.169509061581936	0	1.45993836671803	0	0.559116087834509	0	1.45993836671803	1	0.169509061581936	0	1.45993836671803	0	0.559116087834509	0	1.45993836671803	1	0.169509061581936	0
169	169	2.18990755007704	1	0.165168824317163	0	2.18990755007704	0	0.334107640239188	0	2.18990755007704	0	0.334107640239188	0	2.18990755007704	0	0.334107640239188	0	2.18990755007704	1	0.0558885457043725	0	2.18990755007704	1	0.0147889082179744	1	2.18990755007704	0	0.334107640239188	0	2.18990755007704	1	0.165168824317163	0	2.18990755007704	1	0.00307881754939465	1	2.18990755007704	1	0.165168824317163	0	2.18990755007704	1	0.0147889082179744	1	2.18990755007704	1	0.0558885457043725	0
170	170	2.04391371340524	0	0.664365474585524	0	2.04391371340524	1	0.136027416687086	0	2.04391371340524	0	0.109762520129199	0	2.04391371340524	0	0.372459828115455	0	2.04391371340524	0	0.372459828115455	0	2.04391371340524	1	0.0421886665422397	1	2.04391371340524	0	0.664365474585524	0	2.04391371340524	0	0.664365474585524	0	2.04391371340524	0	0.372459828115455	0	2.04391371340524	1	0.0101048719505425	1	2.04391371340524	0	0.664365474585524	0	2.04391371340524	0	0.664365474585524	0
171	171	2.18990755007704	0	0.621749049311196	0	2.18990755007704	1	0.0558885457043725	0	2.18990755007704	0	0.621749049311196	0	2.18990755007704	0	0.621749049311196	0	2.18990755007704	1	0.165168824317163	0	2.18990755007704	1	0.0558885457043725	0	2.18990755007704	1	0.0558885457043725	0	2.18990755007704	1	0.0558885457043725	0	2.18990755007704	1	0.0147889082179744	1	2.18990755007704	1	0.0558885457043725	0	2.18990755007704	1	0.00307881754939465	1	2.18990755007704	1	0.0147889082179744	1
172	172	2.04391371340524	0	0.372459828115455	0	2.04391371340524	0	0.664365474585524	0	2.04391371340524	0	0.109762520129199	0	2.04391371340524	0	0.372459828115455	0	2.04391371340524	0	0.109762520129199	0	2.04391371340524	0	0.664365474585524	0	2.04391371340524	0	0.372459828115455	0	2.04391371340524	0	0.664365474585524	0	2.04391371340524	0	0.664365474585524	0	2.04391371340524	0	0.109762520129199	0	2.04391371340524	0	0.372459828115455	0	2.04391371340524	0	0.109762520129199	0
173	173	2.62788906009245	0	0.238041557417392	0	2.62788906009245	0	0.499099285580851	0	2.62788906009245	0	0.0583845705049626	0	2.62788906009245	0	0.238041557417392	0	2.62788906009245	0	0.238041557417392	0	2.62788906009245	0	0.499099285580851	0	2.62788906009245	0	0.238041557417392	0	2.62788906009245	0	0.238041557417392	0	2.62788906009245	0	0.238041557417392	0	2.62788906009245	0	0.499099285580851	0	2.62788906009245	0	0.238041557417392	0	2.62788906009245	0	0.238041557417392	0
174	174	2.48189522342065	1	0.228975350116668	0	2.48189522342065	0	0.538768860671895	0	2.48189522342065	0	0.0683655142223198	0	2.48189522342065	0	0.0683655142223198	0	2.48189522342065	0	0.0683655142223198	0	2.48189522342065	1	0.228975350116668	0	2.48189522342065	0	0.267047971657776	0	2.48189522342065	0	0.0683655142223198	0	2.48189522342065	1	0.228975350116668	0	2.48189522342065	1	0.228975350116668	0	2.48189522342065	1	0.228975350116668	0	2.48189522342065	0	0.538768860671895	0
175	175	1.75192604006163	0	0.459234141169674	0	1.75192604006163	0	0.459234141169674	0	1.75192604006163	0	0.150498461341193	0	1.75192604006163	1	0.250481905468815	0	1.75192604006163	0	0.150498461341193	0	1.75192604006163	1	0.250481905468815	0	1.75192604006163	0	0.150498461341193	0	1.75192604006163	0	0.150498461341193	0	1.75192604006163	0	0.459234141169674	0	1.75192604006163	1	0.0214412350963233	1	1.75192604006163	1	0.085066752373021	0	1.75192604006163	0	0.459234141169674	0
176	176	2.48189522342065	0	0.267047971657776	0	2.48189522342065	0	0.267047971657776	0	2.48189522342065	0	0.0683655142223198	0	2.48189522342065	0	0.0683655142223198	0	2.48189522342065	0	0.0683655142223198	0	2.48189522342065	0	0.538768860671895	0	2.48189522342065	0	0.538768860671895	0	2.48189522342065	0	0.267047971657776	0	2.48189522342065	0	0.0683655142223198	0	2.48189522342065	0	0.538768860671895	0	2.48189522342065	0	0.538768860671895	0	2.48189522342065	0	0.267047971657776	0
180	180	2.62788906009245	0	0.0583845705049626	0	2.62788906009245	0	0.499099285580851	0	2.62788906009245	0	0.0583845705049626	0	2.62788906009245	0	0.0583845705049626	0	2.62788906009245	0	0.0583845705049626	0	2.62788906009245	1	0.262883263872883	0	2.62788906009245	0	0.238041557417392	0	2.62788906009245	0	0.0583845705049626	0	2.62788906009245	0	0.0583845705049626	0	2.62788906009245	0	0.238041557417392	0	2.62788906009245	0	0.499099285580851	0	2.62788906009245	0	0.238041557417392	0
181	181	3.21186440677966	0	0.596444542800296	0	3.21186440677966	0	0.357507556810981	0	3.21186440677966	0	0.357507556810981	0	3.21186440677966	0	0.357507556810981	0	3.21186440677966	0	0.147854536518773	0	3.21186440677966	0	0.596444542800296	0	3.21186440677966	0	0.357507556810981	0	3.21186440677966	0	0.596444542800296	0	3.21186440677966	0	0.357507556810981	0	3.21186440677966	1	0.209533666930302	0	3.21186440677966	1	0.209533666930302	0	3.21186440677966	1	0.0901275637983339	0
182	182	0.729969183359014	0	0.454260552653289	0	0.729969183359014	0	0.454260552653289	0	0.729969183359014	0	0.454260552653289	0	0.729969183359014	0	0.454260552653289	0	0.729969183359014	1	0.157456295665167	0	0.729969183359014	1	0.157456295665167	0	0.729969183359014	1	0.157456295665167	0	0.729969183359014	0	0.454260552653289	0	0.729969183359014	1	0.157456295665167	0	0.729969183359014	0	0.454260552653289	0	0.729969183359014	0	0.454260552653289	0	0.729969183359014	1	0.157456295665167	0
185	185	2.04391371340524	0	0.664365474585524	0	2.04391371340524	0	0.664365474585524	0	2.04391371340524	0	0.372459828115455	0	2.04391371340524	0	0.372459828115455	0	2.04391371340524	1	0.0101048719505425	1	2.04391371340524	0	0.664365474585524	0	2.04391371340524	0	0.664365474585524	0	2.04391371340524	0	0.664365474585524	0	2.04391371340524	1	0.0101048719505425	1	2.04391371340524	0	0.372459828115455	0	2.04391371340524	1	0.00187770134820608	1	2.04391371340524	1	0.0421886665422397	1
186	186	1.60593220338983	0	0.176226434660233	0	1.60593220338983	1	0.014189973316781	1	1.60593220338983	0	0.176226434660233	0	1.60593220338983	1	0.209128117194867	0	1.60593220338983	0	0.176226434660233	0	1.60593220338983	1	0.0638582466141218	0	1.60593220338983	0	0.507614800063259	0	1.60593220338983	0	0.176226434660233	0	1.60593220338983	0	0.176226434660233	0	1.60593220338983	0	0.507614800063259	0	1.60593220338983	0	0.507614800063259	0	1.60593220338983	0	0.507614800063259	0
187	187	2.18990755007704	0	0.621749049311196	0	2.18990755007704	0	0.334107640239188	0	2.18990755007704	0	0.0937378686927714	0	2.18990755007704	0	0.621749049311196	0	2.18990755007704	0	0.334107640239188	0	2.18990755007704	1	0.165168824317163	0	2.18990755007704	0	0.621749049311196	0	2.18990755007704	0	0.0937378686927714	0	2.18990755007704	0	0.0937378686927714	0	2.18990755007704	1	0.165168824317163	0	2.18990755007704	1	0.0558885457043725	0	2.18990755007704	1	0.165168824317163	0
190	190	2.77388289676425	1	0.297632344672974	0	2.77388289676425	1	0.132574210872543	0	2.77388289676425	1	0.132574210872543	0	2.77388289676425	1	0.297632344672974	0	2.77388289676425	0	0.460986466253443	0	2.77388289676425	1	0.0479232870425528	1	2.77388289676425	1	0.0479232870425528	1	2.77388289676425	1	0.0141571013680731	1	2.77388289676425	1	0.0141571013680731	1	2.77388289676425	1	0.00343695207893324	1	2.77388289676425	1	0.00343695207893324	1	2.77388289676425	1	0.000113643108100581	1
193	193	2.33590138674884	0	0.57975517641509	0	2.33590138674884	0	0.299015135071202	0	2.33590138674884	0	0.080052717600876	0	2.33590138674884	0	0.080052717600876	0	2.33590138674884	0	0.299015135071202	0	2.33590138674884	0	0.57975517641509	0	2.33590138674884	0	0.57975517641509	0	2.33590138674884	0	0.57975517641509	0	2.33590138674884	0	0.299015135071202	0	2.33590138674884	0	0.299015135071202	0	2.33590138674884	0	0.299015135071202	0	2.33590138674884	0	0.57975517641509	0
195	195	2.18990755007704	0	0.621749049311196	0	2.18990755007704	0	0.621749049311196	0	2.18990755007704	0	0.334107640239188	0	2.18990755007704	0	0.334107640239188	0	2.18990755007704	0	0.621749049311196	0	2.18990755007704	0	0.621749049311196	0	2.18990755007704	0	0.621749049311196	0	2.18990755007704	0	0.334107640239188	0	2.18990755007704	0	0.0937378686927714	0	2.18990755007704	1	0.0558885457043725	0	2.18990755007704	1	0.0558885457043725	0	2.18990755007704	1	0.165168824317163	0
196	196	1.31394453004622	0	0.241628993510635	0	1.31394453004622	0	0.61339105795122	0	1.31394453004622	1	0.132395460004609	0	1.31394453004622	0	0.61339105795122	0	1.31394453004622	1	0.132395460004609	0	1.31394453004622	1	0.132395460004609	0	1.31394453004622	0	0.61339105795122	0	1.31394453004622	0	0.61339105795122	0	1.31394453004622	1	0.0309929088298708	1	1.31394453004622	0	0.61339105795122	0	1.31394453004622	1	0.0049904955042781	1	1.31394453004622	1	0.0309929088298708	1
197	197	1.89791987673344	1	0.292861573544321	0	1.89791987673344	1	0.292861573544321	0	1.89791987673344	1	0.292861573544321	0	1.89791987673344	1	0.292861573544321	0	1.89791987673344	0	0.128526613556789	0	1.89791987673344	1	0.00657894169239825	1	1.89791987673344	1	0.292861573544321	0	1.89791987673344	1	0.292861573544321	0	1.89791987673344	1	0.10921634521713	0	1.89791987673344	1	0.0307301684737764	1	1.89791987673344	1	0.0307301684737764	1	1.89791987673344	1	0.10921634521713	0
198	198	2.33590138674884	1	0.0718427928516172	0	2.33590138674884	1	0.196277501472345	0	2.33590138674884	0	0.080052717600876	0	2.33590138674884	0	0.080052717600876	0	2.33590138674884	0	0.299015135071202	0	2.33590138674884	1	0.0718427928516172	0	2.33590138674884	0	0.299015135071202	0	2.33590138674884	1	0.0207892019804339	1	2.33590138674884	1	0.00478841861387536	1	2.33590138674884	1	0.00012923519863306	1	2.33590138674884	1	0.00478841861387536	1	2.33590138674884	1	0.00478841861387536	1
199	199	3.21186440677966	0	0.147854536518773	0	3.21186440677966	0	0.596444542800296	0	3.21186440677966	0	0.147854536518773	0	3.21186440677966	0	0.0310557562730573	-1	3.21186440677966	0	0.147854536518773	0	3.21186440677966	1	0.209533666930302	0	3.21186440677966	0	0.357507556810981	0	3.21186440677966	0	0.0310557562730573	-1	3.21186440677966	0	0.596444542800296	0	3.21186440677966	0	0.357507556810981	0	3.21186440677966	0	0.596444542800296	0	3.21186440677966	0	0.357507556810981	0
201	201	1.89791987673344	0	0.414160634754037	0	1.89791987673344	0	0.414160634754037	0	1.89791987673344	0	0.128526613556789	0	1.89791987673344	1	0.292861573544321	0	1.89791987673344	1	0.292861573544321	0	1.89791987673344	1	0.0307301684737764	1	1.89791987673344	1	0.10921634521713	0	1.89791987673344	1	0.10921634521713	0	1.89791987673344	1	0.10921634521713	0	1.89791987673344	1	0.292861573544321	0	1.89791987673344	1	0.10921634521713	0	1.89791987673344	1	0.10921634521713	0
202	202	2.48189522342065	0	0.267047971657776	0	2.48189522342065	0	0.267047971657776	0	2.48189522342065	0	0.267047971657776	0	2.48189522342065	0	0.0683655142223198	0	2.48189522342065	0	0.0683655142223198	0	2.48189522342065	0	0.267047971657776	0	2.48189522342065	0	0.267047971657776	0	2.48189522342065	0	0.267047971657776	0	2.48189522342065	0	0.267047971657776	0	2.48189522342065	0	0.267047971657776	0	2.48189522342065	0	0.267047971657776	0	2.48189522342065	1	0.228975350116668	0
203	203	1.89791987673344	1	0.292861573544321	0	1.89791987673344	1	0.10921634521713	0	1.89791987673344	0	0.414160634754037	0	1.89791987673344	0	0.414160634754037	0	1.89791987673344	1	0.292861573544321	0	1.89791987673344	1	0.0307301684737764	1	1.89791987673344	1	0.292861573544321	0	1.89791987673344	0	0.414160634754037	0	1.89791987673344	0	0.414160634754037	0	1.89791987673344	1	0.292861573544321	0	1.89791987673344	1	0.10921634521713	0	1.89791987673344	0	0.414160634754037	0
204	204	2.04391371340524	1	0.0421886665422397	1	2.04391371340524	1	0.136027416687086	0	2.04391371340524	0	0.372459828115455	0	2.04391371340524	1	0.136027416687086	0	2.04391371340524	0	0.664365474585524	0	2.04391371340524	1	0.136027416687086	0	2.04391371340524	1	0.136027416687086	0	2.04391371340524	1	0.136027416687086	0	2.04391371340524	1	0.136027416687086	0	2.04391371340524	1	0.136027416687086	0	2.04391371340524	1	0.136027416687086	0	2.04391371340524	1	0.0421886665422397	1
205	205	1.45993836671803	0	0.206352649696872	0	1.45993836671803	0	0.206352649696872	0	1.45993836671803	0	0.206352649696872	0	1.45993836671803	0	0.206352649696872	0	1.45993836671803	0	0.206352649696872	0	1.45993836671803	0	0.559116087834509	0	1.45993836671803	0	0.206352649696872	0	1.45993836671803	0	0.206352649696872	0	1.45993836671803	0	0.206352649696872	0	1.45993836671803	0	0.206352649696872	0	1.45993836671803	0	0.559116087834509	0	1.45993836671803	0	0.559116087834509	0
206	206	2.33590138674884	1	0.196277501472345	0	2.33590138674884	1	0.0718427928516172	0	2.33590138674884	0	0.57975517641509	0	2.33590138674884	0	0.299015135071202	0	2.33590138674884	1	0.196277501472345	0	2.33590138674884	0	0.080052717600876	0	2.33590138674884	1	0.196277501472345	0	2.33590138674884	1	0.0718427928516172	0	2.33590138674884	1	0.0718427928516172	0	2.33590138674884	1	0.00088075903791951	1	2.33590138674884	1	0.00088075903791951	1	2.33590138674884	1	0.0207892019804339	1
207	207	2.04391371340524	0	0.372459828115455	0	2.04391371340524	0	0.109762520129199	0	2.04391371340524	0	0.372459828115455	0	2.04391371340524	1	0.136027416687086	0	2.04391371340524	0	0.109762520129199	0	2.04391371340524	0	0.664365474585524	0	2.04391371340524	0	0.372459828115455	0	2.04391371340524	0	0.664365474585524	0	2.04391371340524	0	0.664365474585524	0	2.04391371340524	0	0.372459828115455	0	2.04391371340524	1	0.136027416687086	0	2.04391371340524	1	0.136027416687086	0
208	208	2.33590138674884	0	0.299015135071202	0	2.33590138674884	0	0.299015135071202	0	2.33590138674884	0	0.080052717600876	0	2.33590138674884	0	0.299015135071202	0	2.33590138674884	0	0.57975517641509	0	2.33590138674884	0	0.57975517641509	0	2.33590138674884	0	0.299015135071202	0	2.33590138674884	1	0.196277501472345	0	2.33590138674884	1	0.196277501472345	0	2.33590138674884	1	0.0718427928516172	0	2.33590138674884	1	0.0718427928516172	0	2.33590138674884	1	0.0718427928516172	0
210	210	3.06587057010786	0	0.0363647917387716	-1	3.06587057010786	0	0.166913901999883	0	3.06587057010786	0	0.0363647917387716	-1	3.06587057010786	0	0.0363647917387716	-1	3.06587057010786	0	0.0363647917387716	-1	3.06587057010786	0	0.0363647917387716	-1	3.06587057010786	0	0.0363647917387716	-1	3.06587057010786	0	0.390089873082251	0	3.06587057010786	0	0.0363647917387716	-1	3.06587057010786	0	0.0363647917387716	-1	3.06587057010786	1	0.182395916218491	0	3.06587057010786	0	0.390089873082251	0
212	212	1.75192604006163	0	0.459234141169674	0	1.75192604006163	1	0.085066752373021	0	1.75192604006163	0	0.459234141169674	0	1.75192604006163	0	0.459234141169674	0	1.75192604006163	0	0.150498461341193	0	1.75192604006163	0	0.150498461341193	0	1.75192604006163	0	0.459234141169674	0	1.75192604006163	0	0.150498461341193	0	1.75192604006163	0	0.150498461341193	0	1.75192604006163	0	0.459234141169674	0	1.75192604006163	0	0.459234141169674	0	1.75192604006163	0	0.150498461341193	0
213	213	1.45993836671803	1	0.00878668758840739	1	1.45993836671803	1	0.0457970563241796	1	1.45993836671803	1	0.0457970563241796	1	1.45993836671803	1	0.169509061581936	0	1.45993836671803	0	0.559116087834509	0	1.45993836671803	1	0.0457970563241796	1	1.45993836671803	1	0.0457970563241796	1	1.45993836671803	0	0.559116087834509	0	1.45993836671803	1	0.0457970563241796	1	1.45993836671803	1	0.0457970563241796	1	1.45993836671803	1	0.0457970563241796	1	1.45993836671803	1	0.169509061581936	0
216	216	2.48189522342065	0	0.538768860671895	0	2.48189522342065	1	0.228975350116668	0	2.48189522342065	1	0.228975350116668	0	2.48189522342065	0	0.538768860671895	0	2.48189522342065	0	0.267047971657776	0	2.48189522342065	1	0.228975350116668	0	2.48189522342065	0	0.538768860671895	0	2.48189522342065	0	0.267047971657776	0	2.48189522342065	0	0.538768860671895	0	2.48189522342065	1	0.228975350116668	0	2.48189522342065	1	0.228975350116668	0	2.48189522342065	1	0.228975350116668	0
219	219	0.875963020030817	1	0.214143242694176	0	0.875963020030817	1	0.0440824016071512	1	0.875963020030817	0	0.387941311722782	0	0.875963020030817	0	0.387941311722782	0	0.875963020030817	0	0.387941311722782	0	0.875963020030817	1	0.0440824016071512	1	0.875963020030817	0	0.387941311722782	0	0.875963020030817	1	0.214143242694176	0	0.875963020030817	1	0.214143242694176	0	0.875963020030817	1	0.214143242694176	0	0.875963020030817	1	0.214143242694176	0	0.875963020030817	1	0.214143242694176	0
220	220	2.77388289676425	1	0.0479232870425528	1	2.77388289676425	1	0.132574210872543	0	2.77388289676425	0	0.21181274461315	0	2.77388289676425	0	0.460986466253443	0	2.77388289676425	0	0.0498607830545077	-1	2.77388289676425	0	0.460986466253443	0	2.77388289676425	1	0.132574210872543	0	2.77388289676425	0	0.21181274461315	0	2.77388289676425	0	0.21181274461315	0	2.77388289676425	0	0.460986466253443	0	2.77388289676425	1	0.297632344672974	0	2.77388289676425	0	0.460986466253443	0
223	223	3.64984591679507	0	0.102011289691082	0	3.64984591679507	0	0.102011289691082	0	3.64984591679507	0	0.0193430575816908	-1	3.64984591679507	0	0.0193430575816908	-1	3.64984591679507	0	0.102011289691082	0	3.64984591679507	0	0.0193430575816908	-1	3.64984591679507	0	0.102011289691082	0	3.64984591679507	0	0.0193430575816908	-1	3.64984591679507	0	0.102011289691082	0	3.64984591679507	0	0.102011289691082	0	3.64984591679507	0	0.493864868098837	0	3.64984591679507	0	0.493864868098837	0
224	224	3.06587057010786	0	0.166913901999883	0	3.06587057010786	0	0.166913901999883	0	3.06587057010786	0	0.0363647917387716	-1	3.06587057010786	0	0.0363647917387716	-1	3.06587057010786	0	0.166913901999883	0	3.06587057010786	1	0.182395916218491	0	3.06587057010786	0	0.0363647917387716	-1	3.06587057010786	0	0.390089873082251	0	3.06587057010786	0	0.390089873082251	0	3.06587057010786	1	0.182395916218491	0	3.06587057010786	0	0.390089873082251	0	3.06587057010786	0	0.390089873082251	0
227	227	2.62788906009245	0	0.238041557417392	0	2.62788906009245	0	0.238041557417392	0	2.62788906009245	0	0.0583845705049626	0	2.62788906009245	0	0.0583845705049626	0	2.62788906009245	0	0.238041557417392	0	2.62788906009245	1	0.262883263872883	0	2.62788906009245	0	0.0583845705049626	0	2.62788906009245	0	0.499099285580851	0	2.62788906009245	0	0.0583845705049626	0	2.62788906009245	0	0.238041557417392	0	2.62788906009245	0	0.0583845705049626	0	2.62788906009245	0	0.499099285580851	0
228	228	2.91987673343606	0	0.424608638633385	0	2.91987673343606	0	0.424608638633385	0	2.91987673343606	0	0.18816875638868	0	2.91987673343606	0	0.0425814160369197	-1	2.91987673343606	0	0.0425814160369197	-1	2.91987673343606	0	0.424608638633385	0	2.91987673343606	0	0.18816875638868	0	2.91987673343606	0	0.18816875638868	0	2.91987673343606	1	0.156671681099956	0	2.91987673343606	1	0.332872510566228	0	2.91987673343606	1	0.156671681099956	0	2.91987673343606	1	0.332872510566228	0
230	230	1.45993836671803	0	0.559116087834509	0	1.45993836671803	0	0.559116087834509	0	1.45993836671803	0	0.206352649696872	0	1.45993836671803	0	0.206352649696872	0	1.45993836671803	0	0.206352649696872	0	1.45993836671803	1	0.169509061581936	0	1.45993836671803	0	0.559116087834509	0	1.45993836671803	0	0.559116087834509	0	1.45993836671803	0	0.559116087834509	0	1.45993836671803	0	0.559116087834509	0	1.45993836671803	0	0.559116087834509	0	1.45993836671803	0	0.559116087834509	0
234	234	2.33590138674884	1	0.196277501472345	0	2.33590138674884	1	0.196277501472345	0	2.33590138674884	0	0.299015135071202	0	2.33590138674884	0	0.080052717600876	0	2.33590138674884	0	0.080052717600876	0	2.33590138674884	1	0.0718427928516172	0	2.33590138674884	0	0.080052717600876	0	2.33590138674884	0	0.080052717600876	0	2.33590138674884	0	0.57975517641509	0	2.33590138674884	0	0.57975517641509	0	2.33590138674884	0	0.57975517641509	0	2.33590138674884	1	0.196277501472345	0
235	235	2.48189522342065	1	0.000238953047280832	1	2.48189522342065	1	0.00145125325182061	1	2.48189522342065	1	0.228975350116668	0	2.48189522342065	0	0.538768860671895	0	2.48189522342065	0	0.267047971657776	0	2.48189522342065	1	0.228975350116668	0	2.48189522342065	1	0.00712443436731358	1	2.48189522342065	1	0.228975350116668	0	2.48189522342065	1	0.228975350116668	0	2.48189522342065	1	3.17082220572251e-05	1	2.48189522342065	1	0.00712443436731358	1	2.48189522342065	1	0.00145125325182061	1
236	236	1.60593220338983	1	0.000270602341640225	1	1.60593220338983	1	0.014189973316781	1	1.60593220338983	1	0.014189973316781	1	1.60593220338983	1	0.0638582466141218	0	1.60593220338983	1	0.0638582466141218	0	1.60593220338983	1	0.014189973316781	1	1.60593220338983	1	0.014189973316781	1	1.60593220338983	1	0.0638582466141218	0	1.60593220338983	1	0.000270602341640225	1	1.60593220338983	1	0.000270602341640225	1	1.60593220338983	1	0.000270602341640225	1	1.60593220338983	1	1.25060152500467e-06	1
237	237	1.45993836671803	0	0.559116087834509	0	1.45993836671803	0	0.559116087834509	0	1.45993836671803	0	0.559116087834509	0	1.45993836671803	0	0.206352649696872	0	1.45993836671803	0	0.559116087834509	0	1.45993836671803	0	0.559116087834509	0	1.45993836671803	0	0.559116087834509	0	1.45993836671803	1	0.169509061581936	0	1.45993836671803	1	0.169509061581936	0	1.45993836671803	1	0.169509061581936	0	1.45993836671803	1	0.00878668758840739	1	1.45993836671803	1	0.169509061581936	0
238	238	2.33590138674884	0	0.299015135071202	0	2.33590138674884	0	0.299015135071202	0	2.33590138674884	0	0.299015135071202	0	2.33590138674884	0	0.299015135071202	0	2.33590138674884	0	0.299015135071202	0	2.33590138674884	0	0.57975517641509	0	2.33590138674884	0	0.080052717600876	0	2.33590138674884	0	0.299015135071202	0	2.33590138674884	0	0.57975517641509	0	2.33590138674884	0	0.299015135071202	0	2.33590138674884	0	0.299015135071202	0	2.33590138674884	0	0.299015135071202	0
241	241	2.77388289676425	0	0.21181274461315	0	2.77388289676425	0	0.21181274461315	0	2.77388289676425	0	0.21181274461315	0	2.77388289676425	0	0.460986466253443	0	2.77388289676425	0	0.21181274461315	0	2.77388289676425	0	0.21181274461315	0	2.77388289676425	0	0.460986466253443	0	2.77388289676425	0	0.460986466253443	0	2.77388289676425	0	0.21181274461315	0	2.77388289676425	0	0.21181274461315	0	2.77388289676425	1	0.297632344672974	0	2.77388289676425	1	0.297632344672974	0
243	243	2.48189522342065	0	0.538768860671895	0	2.48189522342065	0	0.267047971657776	0	2.48189522342065	0	0.538768860671895	0	2.48189522342065	0	0.267047971657776	0	2.48189522342065	0	0.267047971657776	0	2.48189522342065	1	0.228975350116668	0	2.48189522342065	0	0.267047971657776	0	2.48189522342065	0	0.0683655142223198	0	2.48189522342065	1	0.228975350116668	0	2.48189522342065	0	0.538768860671895	0	2.48189522342065	1	0.228975350116668	0	2.48189522342065	1	0.228975350116668	0
245	245	3.06587057010786	1	0.182395916218491	0	3.06587057010786	1	0.182395916218491	0	3.06587057010786	0	0.390089873082251	0	3.06587057010786	0	0.631721231940187	0	3.06587057010786	0	0.390089873082251	0	3.06587057010786	0	0.390089873082251	0	3.06587057010786	0	0.631721231940187	0	3.06587057010786	0	0.631721231940187	0	3.06587057010786	1	0.182395916218491	0	3.06587057010786	1	0.182395916218491	0	3.06587057010786	1	0.00166056701653261	1	3.06587057010786	1	0.0743541287206435	0
247	247	1.75192604006163	1	0.250481905468815	0	1.75192604006163	1	0.085066752373021	0	1.75192604006163	0	0.459234141169674	0	1.75192604006163	1	0.250481905468815	0	1.75192604006163	0	0.150498461341193	0	1.75192604006163	1	0.250481905468815	0	1.75192604006163	1	0.250481905468815	0	1.75192604006163	0	0.150498461341193	0	1.75192604006163	1	0.250481905468815	0	1.75192604006163	1	0.0214412350963233	1	1.75192604006163	1	0.085066752373021	0	1.75192604006163	1	0.000567282603296748	1
250	250	0.875963020030817	0	0.387941311722782	0	0.875963020030817	0	0.387941311722782	0	0.875963020030817	1	0.214143242694176	0	0.875963020030817	0	0.387941311722782	0	0.875963020030817	1	0.214143242694176	0	0.875963020030817	0	0.387941311722782	0	0.875963020030817	0	0.387941311722782	0	0.875963020030817	0	0.387941311722782	0	0.875963020030817	0	0.387941311722782	0	0.875963020030817	1	0.214143242694176	0	0.875963020030817	0	0.387941311722782	0	0.875963020030817	0	0.387941311722782	0
252	252	1.89791987673344	0	0.414160634754037	0	1.89791987673344	0	0.414160634754037	0	1.89791987673344	0	0.128526613556789	0	1.89791987673344	0	0.128526613556789	0	1.89791987673344	0	0.414160634754037	0	1.89791987673344	0	0.414160634754037	0	1.89791987673344	0	0.128526613556789	0	1.89791987673344	0	0.414160634754037	0	1.89791987673344	1	0.0307301684737764	1	1.89791987673344	0	0.414160634754037	0	1.89791987673344	1	0.10921634521713	0	1.89791987673344	0	0.414160634754037	0
253	253	3.06587057010786	1	0.0251009788644607	1	3.06587057010786	1	0.0743541287206435	0	3.06587057010786	1	0.0743541287206435	0	3.06587057010786	1	0.0743541287206435	0	3.06587057010786	0	0.390089873082251	0	3.06587057010786	0	0.631721231940187	0	3.06587057010786	1	0.0743541287206435	0	3.06587057010786	1	0.0743541287206435	0	3.06587057010786	1	0.0743541287206435	0	3.06587057010786	1	0.182395916218491	0	3.06587057010786	0	0.631721231940187	0	3.06587057010786	1	0.0743541287206435	0
255	255	2.77388289676425	0	0.21181274461315	0	2.77388289676425	0	0.460986466253443	0	2.77388289676425	0	0.21181274461315	0	2.77388289676425	0	0.21181274461315	0	2.77388289676425	0	0.21181274461315	0	2.77388289676425	1	0.297632344672974	0	2.77388289676425	0	0.460986466253443	0	2.77388289676425	1	0.297632344672974	0	2.77388289676425	1	0.297632344672974	0	2.77388289676425	1	0.132574210872543	0	2.77388289676425	1	0.0479232870425528	1	2.77388289676425	0	0.460986466253443	0
256	256	2.62788906009245	0	0.0583845705049626	0	2.62788906009245	0	0.0583845705049626	0	2.62788906009245	0	0.0583845705049626	0	2.62788906009245	0	0.238041557417392	0	2.62788906009245	0	0.0583845705049626	0	2.62788906009245	0	0.0583845705049626	0	2.62788906009245	0	0.0583845705049626	0	2.62788906009245	0	0.0583845705049626	0	2.62788906009245	0	0.238041557417392	0	2.62788906009245	0	0.238041557417392	0	2.62788906009245	0	0.499099285580851	0	2.62788906009245	0	0.238041557417392	0
257	257	2.33590138674884	1	0.196277501472345	0	2.33590138674884	1	0.0718427928516172	0	2.33590138674884	0	0.299015135071202	0	2.33590138674884	1	0.0718427928516172	0	2.33590138674884	0	0.299015135071202	0	2.33590138674884	1	0.196277501472345	0	2.33590138674884	0	0.080052717600876	0	2.33590138674884	1	0.196277501472345	0	2.33590138674884	0	0.57975517641509	0	2.33590138674884	1	0.0718427928516172	0	2.33590138674884	1	0.196277501472345	0	2.33590138674884	1	0.0718427928516172	0
258	258	2.48189522342065	1	0.228975350116668	0	2.48189522342065	0	0.538768860671895	0	2.48189522342065	0	0.267047971657776	0	2.48189522342065	0	0.0683655142223198	0	2.48189522342065	0	0.0683655142223198	0	2.48189522342065	0	0.538768860671895	0	2.48189522342065	0	0.267047971657776	0	2.48189522342065	0	0.0683655142223198	0	2.48189522342065	0	0.538768860671895	0	2.48189522342065	0	0.538768860671895	0	2.48189522342065	1	0.0282427115875905	1	2.48189522342065	1	0.0900094933782951	0
259	259	3.21186440677966	0	0.147854536518773	0	3.21186440677966	0	0.357507556810981	0	3.21186440677966	0	0.147854536518773	0	3.21186440677966	0	0.0310557562730573	-1	3.21186440677966	0	0.0310557562730573	-1	3.21186440677966	0	0.357507556810981	0	3.21186440677966	0	0.147854536518773	0	3.21186440677966	0	0.357507556810981	0	3.21186440677966	0	0.0310557562730573	-1	3.21186440677966	0	0.0310557562730573	-1	3.21186440677966	0	0.147854536518773	0	3.21186440677966	0	0.357507556810981	0
260	260	1.89791987673344	1	0.0307301684737764	1	1.89791987673344	1	0.0307301684737764	1	1.89791987673344	0	0.414160634754037	0	1.89791987673344	1	0.292861573544321	0	1.89791987673344	1	0.292861573544321	0	1.89791987673344	1	0.10921634521713	0	1.89791987673344	1	0.0307301684737764	1	1.89791987673344	1	0.292861573544321	0	1.89791987673344	0	0.414160634754037	0	1.89791987673344	1	0.10921634521713	0	1.89791987673344	1	0.00657894169239825	1	1.89791987673344	1	0.0307301684737764	1
261	261	2.18990755007704	1	0.0558885457043725	0	2.18990755007704	1	0.165168824317163	0	2.18990755007704	0	0.334107640239188	0	2.18990755007704	0	0.334107640239188	0	2.18990755007704	0	0.334107640239188	0	2.18990755007704	0	0.621749049311196	0	2.18990755007704	0	0.334107640239188	0	2.18990755007704	0	0.621749049311196	0	2.18990755007704	0	0.334107640239188	0	2.18990755007704	1	0.0558885457043725	0	2.18990755007704	1	0.165168824317163	0	2.18990755007704	0	0.621749049311196	0
262	262	1.31394453004622	1	0.132395460004609	0	1.31394453004622	0	0.61339105795122	0	1.31394453004622	0	0.241628993510635	0	1.31394453004622	0	0.61339105795122	0	1.31394453004622	0	0.61339105795122	0	1.31394453004622	0	0.61339105795122	0	1.31394453004622	0	0.241628993510635	0	1.31394453004622	1	0.132395460004609	0	1.31394453004622	0	0.61339105795122	0	1.31394453004622	1	0.132395460004609	0	1.31394453004622	0	0.61339105795122	0	1.31394453004622	1	0.132395460004609	0
264	264	1.89791987673344	0	0.128526613556789	0	1.89791987673344	0	0.128526613556789	0	1.89791987673344	0	0.414160634754037	0	1.89791987673344	0	0.128526613556789	0	1.89791987673344	0	0.128526613556789	0	1.89791987673344	1	0.10921634521713	0	1.89791987673344	0	0.414160634754037	0	1.89791987673344	0	0.128526613556789	0	1.89791987673344	0	0.414160634754037	0	1.89791987673344	1	0.292861573544321	0	1.89791987673344	1	0.292861573544321	0	1.89791987673344	0	0.414160634754037	0
265	265	2.48189522342065	0	0.267047971657776	0	2.48189522342065	0	0.267047971657776	0	2.48189522342065	0	0.538768860671895	0	2.48189522342065	0	0.267047971657776	0	2.48189522342065	0	0.538768860671895	0	2.48189522342065	1	0.0282427115875905	1	2.48189522342065	0	0.538768860671895	0	2.48189522342065	0	0.538768860671895	0	2.48189522342065	1	0.0900094933782951	0	2.48189522342065	1	0.228975350116668	0	2.48189522342065	1	0.0900094933782951	0	2.48189522342065	1	0.0900094933782951	0
266	266	2.33590138674884	1	0.0718427928516172	0	2.33590138674884	1	0.0207892019804339	1	2.33590138674884	0	0.57975517641509	0	2.33590138674884	1	0.196277501472345	0	2.33590138674884	1	0.196277501472345	0	2.33590138674884	1	0.0207892019804339	1	2.33590138674884	1	0.0718427928516172	0	2.33590138674884	1	0.196277501472345	0	2.33590138674884	1	0.00478841861387536	1	2.33590138674884	1	0.00012923519863306	1	2.33590138674884	1	0.00478841861387536	1	2.33590138674884	1	0.00478841861387536	1
269	269	2.33590138674884	0	0.299015135071202	0	2.33590138674884	0	0.57975517641509	0	2.33590138674884	0	0.299015135071202	0	2.33590138674884	0	0.299015135071202	0	2.33590138674884	1	0.196277501472345	0	2.33590138674884	1	0.196277501472345	0	2.33590138674884	1	0.196277501472345	0	2.33590138674884	0	0.299015135071202	0	2.33590138674884	0	0.299015135071202	0	2.33590138674884	0	0.080052717600876	0	2.33590138674884	1	0.0718427928516172	0	2.33590138674884	0	0.57975517641509	0
273	273	2.62788906009245	0	0.238041557417392	0	2.62788906009245	1	0.262883263872883	0	2.62788906009245	0	0.238041557417392	0	2.62788906009245	0	0.238041557417392	0	2.62788906009245	0	0.0583845705049626	0	2.62788906009245	0	0.238041557417392	0	2.62788906009245	0	0.238041557417392	0	2.62788906009245	0	0.499099285580851	0	2.62788906009245	0	0.499099285580851	0	2.62788906009245	0	0.238041557417392	0	2.62788906009245	1	0.110297651969914	0	2.62788906009245	0	0.499099285580851	0
274	274	1.75192604006163	0	0.150498461341193	0	1.75192604006163	0	0.150498461341193	0	1.75192604006163	0	0.150498461341193	0	1.75192604006163	0	0.150498461341193	0	1.75192604006163	0	0.150498461341193	0	1.75192604006163	1	0.250481905468815	0	1.75192604006163	0	0.150498461341193	0	1.75192604006163	0	0.150498461341193	0	1.75192604006163	0	0.459234141169674	0	1.75192604006163	0	0.150498461341193	0	1.75192604006163	0	0.459234141169674	0	1.75192604006163	0	0.459234141169674	0
275	275	2.33590138674884	0	0.080052717600876	0	2.33590138674884	0	0.080052717600876	0	2.33590138674884	0	0.080052717600876	0	2.33590138674884	0	0.080052717600876	0	2.33590138674884	0	0.299015135071202	0	2.33590138674884	1	0.196277501472345	0	2.33590138674884	0	0.57975517641509	0	2.33590138674884	0	0.080052717600876	0	2.33590138674884	0	0.57975517641509	0	2.33590138674884	1	0.0718427928516172	0	2.33590138674884	0	0.57975517641509	0	2.33590138674884	0	0.299015135071202	0
276	276	2.62788906009245	1	0.110297651969914	0	2.62788906009245	1	0.110297651969914	0	2.62788906009245	1	0.110297651969914	0	2.62788906009245	1	0.262883263872883	0	2.62788906009245	1	0.110297651969914	0	2.62788906009245	1	0.0102075726826005	1	2.62788906009245	1	0.110297651969914	0	2.62788906009245	1	0.110297651969914	0	2.62788906009245	1	0.00227950272900546	1	2.62788906009245	1	0.110297651969914	0	2.62788906009245	1	0.000415941405339515	1	2.62788906009245	1	0.0372602810400855	1
278	278	1.89791987673344	1	0.292861573544321	0	1.89791987673344	0	0.128526613556789	0	1.89791987673344	0	0.128526613556789	0	1.89791987673344	0	0.128526613556789	0	1.89791987673344	0	0.414160634754037	0	1.89791987673344	0	0.128526613556789	0	1.89791987673344	0	0.128526613556789	0	1.89791987673344	1	0.0307301684737764	1	1.89791987673344	1	0.292861573544321	0	1.89791987673344	1	0.0307301684737764	1	1.89791987673344	1	0.10921634521713	0	1.89791987673344	1	0.0307301684737764	1
279	279	2.04391371340524	0	0.664365474585524	0	2.04391371340524	0	0.109762520129199	0	2.04391371340524	0	0.109762520129199	0	2.04391371340524	0	0.109762520129199	0	2.04391371340524	0	0.372459828115455	0	2.04391371340524	1	0.0421886665422397	1	2.04391371340524	0	0.664365474585524	0	2.04391371340524	1	0.136027416687086	0	2.04391371340524	1	0.00187770134820608	1	2.04391371340524	1	0.00187770134820608	1	2.04391371340524	1	0.136027416687086	0	2.04391371340524	1	0.136027416687086	0
281	281	1.60593220338983	0	0.507614800063259	0	1.60593220338983	1	0.0638582466141218	0	1.60593220338983	0	0.507614800063259	0	1.60593220338983	1	0.209128117194867	0	1.60593220338983	1	0.0638582466141218	0	1.60593220338983	1	0.209128117194867	0	1.60593220338983	1	0.209128117194867	0	1.60593220338983	0	0.176226434660233	0	1.60593220338983	1	0.209128117194867	0	1.60593220338983	1	0.209128117194867	0	1.60593220338983	1	0.014189973316781	1	1.60593220338983	1	0.014189973316781	1
282	282	0.729969183359014	0	0.454260552653289	0	0.729969183359014	1	0.157456295665167	0	0.729969183359014	0	0.454260552653289	0	0.729969183359014	1	0.157456295665167	0	0.729969183359014	0	0.454260552653289	0	0.729969183359014	1	0.157456295665167	0	0.729969183359014	0	0.454260552653289	0	0.729969183359014	0	0.454260552653289	0	0.729969183359014	0	0.454260552653289	0	0.729969183359014	1	0.157456295665167	0	0.729969183359014	1	0.157456295665167	0	0.729969183359014	0	0.454260552653289	0
283	283	3.50385208012327	0	0.115578276416693	0	3.50385208012327	0	0.52730205249734	0	3.50385208012327	0	0.0226497868660664	-1	3.50385208012327	0	0.0226497868660664	-1	3.50385208012327	0	0.115578276416693	0	3.50385208012327	0	0.115578276416693	0	3.50385208012327	0	0.29827057308174	0	3.50385208012327	0	0.29827057308174	0	3.50385208012327	1	0.267142969529186	0	3.50385208012327	0	0.29827057308174	0	3.50385208012327	1	0.0504913324479647	0	3.50385208012327	1	0.267142969529186	0
285	285	1.75192604006163	0	0.150498461341193	0	1.75192604006163	0	0.150498461341193	0	1.75192604006163	0	0.150498461341193	0	1.75192604006163	0	0.150498461341193	0	1.75192604006163	0	0.459234141169674	0	1.75192604006163	1	0.250481905468815	0	1.75192604006163	0	0.150498461341193	0	1.75192604006163	0	0.459234141169674	0	1.75192604006163	0	0.459234141169674	0	1.75192604006163	0	0.459234141169674	0	1.75192604006163	1	0.250481905468815	0	1.75192604006163	1	0.250481905468815	0
286	286	3.50385208012327	0	0.52730205249734	0	3.50385208012327	0	0.52730205249734	0	3.50385208012327	0	0.115578276416693	0	3.50385208012327	0	0.115578276416693	0	3.50385208012327	0	0.115578276416693	0	3.50385208012327	1	0.267142969529186	0	3.50385208012327	0	0.29827057308174	0	3.50385208012327	1	0.267142969529186	0	3.50385208012327	1	0.267142969529186	0	3.50385208012327	1	0.267142969529186	0	3.50385208012327	1	0.0504913324479647	0	3.50385208012327	1	0.267142969529186	0
287	287	1.75192604006163	0	0.150498461341193	0	1.75192604006163	0	0.459234141169674	0	1.75192604006163	0	0.150498461341193	0	1.75192604006163	1	0.085066752373021	0	1.75192604006163	0	0.150498461341193	0	1.75192604006163	0	0.150498461341193	0	1.75192604006163	0	0.459234141169674	0	1.75192604006163	0	0.150498461341193	0	1.75192604006163	0	0.459234141169674	0	1.75192604006163	0	0.459234141169674	0	1.75192604006163	0	0.459234141169674	0	1.75192604006163	0	0.459234141169674	0
288	288	2.18990755007704	1	0.0147889082179744	1	2.18990755007704	1	0.0147889082179744	1	2.18990755007704	1	0.165168824317163	0	2.18990755007704	0	0.621749049311196	0	2.18990755007704	0	0.334107640239188	0	2.18990755007704	1	0.0558885457043725	0	2.18990755007704	1	0.165168824317163	0	2.18990755007704	0	0.334107640239188	0	2.18990755007704	0	0.334107640239188	0	2.18990755007704	0	0.621749049311196	0	2.18990755007704	1	0.0558885457043725	0	2.18990755007704	0	0.621749049311196	0
289	289	1.02195685670262	0	0.331304271220881	0	1.02195685670262	0	0.727763554734186	0	1.02195685670262	0	0.331304271220881	0	1.02195685670262	0	0.727763554734186	0	1.02195685670262	0	0.331304271220881	0	1.02195685670262	0	0.727763554734186	0	1.02195685670262	0	0.727763554734186	0	1.02195685670262	0	0.331304271220881	0	1.02195685670262	0	0.331304271220881	0	1.02195685670262	0	0.331304271220881	0	1.02195685670262	1	0.0689102362650796	0	1.02195685670262	1	0.0109786220632466	1
290	290	2.91987673343606	1	0.332872510566228	0	2.91987673343606	1	0.332872510566228	0	2.91987673343606	1	0.156671681099956	0	2.91987673343606	1	0.156671681099956	0	2.91987673343606	1	0.0602818001903056	0	2.91987673343606	1	0.332872510566228	0	2.91987673343606	1	0.156671681099956	0	2.91987673343606	1	0.0602818001903056	0	2.91987673343606	1	0.0602818001903056	0	2.91987673343606	1	0.332872510566228	0	2.91987673343606	1	0.0602818001903056	0	2.91987673343606	1	0.0602818001903056	0
292	292	2.33590138674884	0	0.080052717600876	0	2.33590138674884	1	0.0718427928516172	0	2.33590138674884	0	0.299015135071202	0	2.33590138674884	0	0.299015135071202	0	2.33590138674884	0	0.299015135071202	0	2.33590138674884	0	0.57975517641509	0	2.33590138674884	0	0.57975517641509	0	2.33590138674884	0	0.080052717600876	0	2.33590138674884	0	0.57975517641509	0	2.33590138674884	1	0.196277501472345	0	2.33590138674884	1	0.196277501472345	0	2.33590138674884	1	0.196277501472345	0
293	293	2.62788906009245	1	0.110297651969914	0	2.62788906009245	1	0.110297651969914	0	2.62788906009245	0	0.0583845705049626	0	2.62788906009245	0	0.0583845705049626	0	2.62788906009245	0	0.0583845705049626	0	2.62788906009245	0	0.238041557417392	0	2.62788906009245	0	0.499099285580851	0	2.62788906009245	0	0.0583845705049626	0	2.62788906009245	1	0.262883263872883	0	2.62788906009245	1	0.0372602810400855	1	2.62788906009245	1	0.110297651969914	0	2.62788906009245	1	0.110297651969914	0
294	294	1.75192604006163	1	0.250481905468815	0	1.75192604006163	0	0.150498461341193	0	1.75192604006163	0	0.150498461341193	0	1.75192604006163	0	0.150498461341193	0	1.75192604006163	0	0.459234141169674	0	1.75192604006163	0	0.459234141169674	0	1.75192604006163	0	0.459234141169674	0	1.75192604006163	0	0.459234141169674	0	1.75192604006163	0	0.150498461341193	0	1.75192604006163	1	0.250481905468815	0	1.75192604006163	0	0.459234141169674	0	1.75192604006163	1	0.085066752373021	0
295	295	1.45993836671803	0	0.206352649696872	0	1.45993836671803	0	0.206352649696872	0	1.45993836671803	0	0.206352649696872	0	1.45993836671803	0	0.206352649696872	0	1.45993836671803	0	0.206352649696872	0	1.45993836671803	0	0.559116087834509	0	1.45993836671803	0	0.206352649696872	0	1.45993836671803	0	0.206352649696872	0	1.45993836671803	0	0.559116087834509	0	1.45993836671803	0	0.206352649696872	0	1.45993836671803	1	0.169509061581936	0	1.45993836671803	0	0.559116087834509	0
296	296	2.33590138674884	0	0.080052717600876	0	2.33590138674884	0	0.57975517641509	0	2.33590138674884	0	0.080052717600876	0	2.33590138674884	0	0.080052717600876	0	2.33590138674884	0	0.080052717600876	0	2.33590138674884	1	0.196277501472345	0	2.33590138674884	1	0.196277501472345	0	2.33590138674884	0	0.080052717600876	0	2.33590138674884	1	0.196277501472345	0	2.33590138674884	0	0.299015135071202	0	2.33590138674884	1	0.196277501472345	0	2.33590138674884	1	0.0718427928516172	0
299	299	1.31394453004622	0	0.241628993510635	0	1.31394453004622	0	0.61339105795122	0	1.31394453004622	0	0.61339105795122	0	1.31394453004622	0	0.241628993510635	0	1.31394453004622	0	0.61339105795122	0	1.31394453004622	0	0.61339105795122	0	1.31394453004622	1	0.132395460004609	0	1.31394453004622	0	0.241628993510635	0	1.31394453004622	1	0.0049904955042781	1	1.31394453004622	0	0.61339105795122	0	1.31394453004622	1	0.0309929088298708	1	1.31394453004622	1	0.132395460004609	0
301	301	2.18990755007704	0	0.0937378686927714	0	2.18990755007704	0	0.334107640239188	0	2.18990755007704	0	0.0937378686927714	0	2.18990755007704	0	0.0937378686927714	0	2.18990755007704	0	0.0937378686927714	0	2.18990755007704	0	0.0937378686927714	0	2.18990755007704	0	0.0937378686927714	0	2.18990755007704	0	0.621749049311196	0	2.18990755007704	0	0.0937378686927714	0	2.18990755007704	0	0.334107640239188	0	2.18990755007704	1	0.165168824317163	0	2.18990755007704	0	0.334107640239188	0
302	302	2.62788906009245	0	0.0583845705049626	0	2.62788906009245	0	0.238041557417392	0	2.62788906009245	0	0.0583845705049626	0	2.62788906009245	0	0.238041557417392	0	2.62788906009245	0	0.0583845705049626	0	2.62788906009245	0	0.238041557417392	0	2.62788906009245	0	0.238041557417392	0	2.62788906009245	0	0.0583845705049626	0	2.62788906009245	0	0.499099285580851	0	2.62788906009245	0	0.238041557417392	0	2.62788906009245	0	0.499099285580851	0	2.62788906009245	1	0.262883263872883	0
303	303	2.04391371340524	0	0.109762520129199	0	2.04391371340524	0	0.372459828115455	0	2.04391371340524	0	0.109762520129199	0	2.04391371340524	0	0.109762520129199	0	2.04391371340524	0	0.109762520129199	0	2.04391371340524	0	0.372459828115455	0	2.04391371340524	0	0.372459828115455	0	2.04391371340524	0	0.372459828115455	0	2.04391371340524	0	0.109762520129199	0	2.04391371340524	0	0.372459828115455	0	2.04391371340524	1	0.0421886665422397	1	2.04391371340524	1	0.0421886665422397	1
305	305	1.16795069337442	0	0.282935889559589	0	1.16795069337442	0	0.282935889559589	0	1.16795069337442	0	0.282935889559589	0	1.16795069337442	0	0.669882942849925	0	1.16795069337442	0	0.669882942849925	0	1.16795069337442	0	0.282935889559589	0	1.16795069337442	0	0.282935889559589	0	1.16795069337442	0	0.282935889559589	0	1.16795069337442	0	0.282935889559589	0	1.16795069337442	0	0.282935889559589	0	1.16795069337442	0	0.282935889559589	0	1.16795069337442	0	0.669882942849925	0
306	306	1.45993836671803	0	0.206352649696872	0	1.45993836671803	0	0.559116087834509	0	1.45993836671803	0	0.559116087834509	0	1.45993836671803	0	0.559116087834509	0	1.45993836671803	0	0.206352649696872	0	1.45993836671803	1	0.0457970563241796	1	1.45993836671803	0	0.206352649696872	0	1.45993836671803	0	0.559116087834509	0	1.45993836671803	1	0.169509061581936	0	1.45993836671803	0	0.559116087834509	0	1.45993836671803	1	0.169509061581936	0	1.45993836671803	1	0.00878668758840739	1
307	307	1.31394453004622	0	0.61339105795122	0	1.31394453004622	1	0.132395460004609	0	1.31394453004622	1	0.132395460004609	0	1.31394453004622	1	0.0309929088298708	1	1.31394453004622	1	0.132395460004609	0	1.31394453004622	1	0.0309929088298708	1	1.31394453004622	0	0.61339105795122	0	1.31394453004622	1	0.0309929088298708	1	1.31394453004622	1	0.0309929088298708	1	1.31394453004622	1	0.0309929088298708	1	1.31394453004622	1	0.0309929088298708	1	1.31394453004622	1	0.0049904955042781	1
308	308	2.33590138674884	0	0.57975517641509	0	2.33590138674884	0	0.57975517641509	0	2.33590138674884	0	0.080052717600876	0	2.33590138674884	0	0.080052717600876	0	2.33590138674884	0	0.299015135071202	0	2.33590138674884	1	0.0718427928516172	0	2.33590138674884	0	0.080052717600876	0	2.33590138674884	0	0.299015135071202	0	2.33590138674884	0	0.299015135071202	0	2.33590138674884	0	0.57975517641509	0	2.33590138674884	0	0.57975517641509	0	2.33590138674884	0	0.57975517641509	0
309	309	2.33590138674884	0	0.299015135071202	0	2.33590138674884	0	0.299015135071202	0	2.33590138674884	0	0.299015135071202	0	2.33590138674884	0	0.080052717600876	0	2.33590138674884	0	0.080052717600876	0	2.33590138674884	0	0.57975517641509	0	2.33590138674884	0	0.080052717600876	0	2.33590138674884	0	0.080052717600876	0	2.33590138674884	0	0.299015135071202	0	2.33590138674884	0	0.299015135071202	0	2.33590138674884	1	0.0207892019804339	1	2.33590138674884	1	0.196277501472345	0
310	310	2.62788906009245	1	0.110297651969914	0	2.62788906009245	0	0.499099285580851	0	2.62788906009245	0	0.238041557417392	0	2.62788906009245	1	0.262883263872883	0	2.62788906009245	0	0.499099285580851	0	2.62788906009245	0	0.499099285580851	0	2.62788906009245	0	0.499099285580851	0	2.62788906009245	1	0.110297651969914	0	2.62788906009245	1	0.110297651969914	0	2.62788906009245	1	0.262883263872883	0	2.62788906009245	1	0.110297651969914	0	2.62788906009245	1	0.0102075726826005	1
311	311	2.04391371340524	1	0.0101048719505425	1	2.04391371340524	1	0.0101048719505425	1	2.04391371340524	0	0.109762520129199	0	2.04391371340524	0	0.664365474585524	0	2.04391371340524	0	0.109762520129199	0	2.04391371340524	0	0.109762520129199	0	2.04391371340524	0	0.372459828115455	0	2.04391371340524	1	0.0101048719505425	1	2.04391371340524	0	0.664365474585524	0	2.04391371340524	1	0.136027416687086	0	2.04391371340524	1	0.0421886665422397	1	2.04391371340524	1	0.136027416687086	0
312	312	1.60593220338983	1	0.0638582466141218	0	1.60593220338983	0	0.507614800063259	0	1.60593220338983	1	0.209128117194867	0	1.60593220338983	1	0.209128117194867	0	1.60593220338983	0	0.176226434660233	0	1.60593220338983	1	0.0638582466141218	0	1.60593220338983	1	0.0638582466141218	0	1.60593220338983	0	0.507614800063259	0	1.60593220338983	1	0.0638582466141218	0	1.60593220338983	1	0.0638582466141218	0	1.60593220338983	1	0.209128117194867	0	1.60593220338983	1	0.209128117194867	0
313	313	1.89791987673344	0	0.128526613556789	0	1.89791987673344	0	0.128526613556789	0	1.89791987673344	0	0.128526613556789	0	1.89791987673344	0	0.128526613556789	0	1.89791987673344	0	0.128526613556789	0	1.89791987673344	0	0.414160634754037	0	1.89791987673344	0	0.414160634754037	0	1.89791987673344	1	0.292861573544321	0	1.89791987673344	0	0.414160634754037	0	1.89791987673344	0	0.414160634754037	0	1.89791987673344	1	0.292861573544321	0	1.89791987673344	1	0.10921634521713	0
314	314	2.18990755007704	0	0.0937378686927714	0	2.18990755007704	0	0.0937378686927714	0	2.18990755007704	0	0.0937378686927714	0	2.18990755007704	0	0.334107640239188	0	2.18990755007704	0	0.0937378686927714	0	2.18990755007704	0	0.0937378686927714	0	2.18990755007704	0	0.0937378686927714	0	2.18990755007704	0	0.0937378686927714	0	2.18990755007704	0	0.334107640239188	0	2.18990755007704	0	0.621749049311196	0	2.18990755007704	0	0.334107640239188	0	2.18990755007704	0	0.621749049311196	0
315	315	2.48189522342065	0	0.267047971657776	0	2.48189522342065	0	0.267047971657776	0	2.48189522342065	0	0.267047971657776	0	2.48189522342065	0	0.538768860671895	0	2.48189522342065	0	0.267047971657776	0	2.48189522342065	0	0.538768860671895	0	2.48189522342065	0	0.267047971657776	0	2.48189522342065	0	0.538768860671895	0	2.48189522342065	0	0.267047971657776	0	2.48189522342065	0	0.267047971657776	0	2.48189522342065	0	0.538768860671895	0	2.48189522342065	0	0.267047971657776	0
316	316	3.06587057010786	0	0.390089873082251	0	3.06587057010786	0	0.390089873082251	0	3.06587057010786	0	0.166913901999883	0	3.06587057010786	0	0.166913901999883	0	3.06587057010786	0	0.166913901999883	0	3.06587057010786	1	0.182395916218491	0	3.06587057010786	0	0.631721231940187	0	3.06587057010786	0	0.166913901999883	0	3.06587057010786	1	0.182395916218491	0	3.06587057010786	0	0.631721231940187	0	3.06587057010786	1	0.182395916218491	0	3.06587057010786	1	0.0251009788644607	1
318	318	1.45993836671803	0	0.206352649696872	0	1.45993836671803	0	0.559116087834509	0	1.45993836671803	0	0.206352649696872	0	1.45993836671803	0	0.206352649696872	0	1.45993836671803	0	0.206352649696872	0	1.45993836671803	0	0.206352649696872	0	1.45993836671803	0	0.206352649696872	0	1.45993836671803	0	0.206352649696872	0	1.45993836671803	0	0.206352649696872	0	1.45993836671803	0	0.206352649696872	0	1.45993836671803	0	0.559116087834509	0	1.45993836671803	0	0.559116087834509	0
320	320	2.18990755007704	0	0.334107640239188	0	2.18990755007704	0	0.621749049311196	0	2.18990755007704	0	0.621749049311196	0	2.18990755007704	0	0.334107640239188	0	2.18990755007704	0	0.621749049311196	0	2.18990755007704	1	0.165168824317163	0	2.18990755007704	1	0.165168824317163	0	2.18990755007704	1	0.0147889082179744	1	2.18990755007704	0	0.334107640239188	0	2.18990755007704	0	0.334107640239188	0	2.18990755007704	1	0.0147889082179744	1	2.18990755007704	1	0.165168824317163	0
322	322	1.60593220338983	0	0.176226434660233	0	1.60593220338983	0	0.507614800063259	0	1.60593220338983	0	0.507614800063259	0	1.60593220338983	0	0.176226434660233	0	1.60593220338983	0	0.507614800063259	0	1.60593220338983	1	0.209128117194867	0	1.60593220338983	1	0.209128117194867	0	1.60593220338983	0	0.507614800063259	0	1.60593220338983	0	0.507614800063259	0	1.60593220338983	0	0.507614800063259	0	1.60593220338983	1	0.209128117194867	0	1.60593220338983	1	0.209128117194867	0
323	323	1.75192604006163	0	0.459234141169674	0	1.75192604006163	1	0.250481905468815	0	1.75192604006163	0	0.150498461341193	0	1.75192604006163	0	0.150498461341193	0	1.75192604006163	1	0.085066752373021	0	1.75192604006163	1	0.00403820682542144	1	1.75192604006163	1	0.085066752373021	0	1.75192604006163	0	0.459234141169674	0	1.75192604006163	1	0.250481905468815	0	1.75192604006163	1	0.085066752373021	0	1.75192604006163	1	0.0214412350963233	1	1.75192604006163	1	0.250481905468815	0
324	324	2.04391371340524	1	0.00187770134820608	1	2.04391371340524	1	0.00187770134820608	1	2.04391371340524	0	0.664365474585524	0	2.04391371340524	0	0.664365474585524	0	2.04391371340524	1	0.0421886665422397	1	2.04391371340524	1	0.00187770134820608	1	2.04391371340524	1	0.0101048719505425	1	2.04391371340524	1	0.000270330946357755	1	2.04391371340524	1	0.000270330946357755	1	2.04391371340524	1	0.0101048719505425	1	2.04391371340524	1	0.00187770134820608	1	2.04391371340524	1	0.00187770134820608	1
325	325	2.18990755007704	0	0.334107640239188	0	2.18990755007704	0	0.621749049311196	0	2.18990755007704	0	0.0937378686927714	0	2.18990755007704	0	0.0937378686927714	0	2.18990755007704	0	0.0937378686927714	0	2.18990755007704	0	0.621749049311196	0	2.18990755007704	0	0.621749049311196	0	2.18990755007704	0	0.0937378686927714	0	2.18990755007704	0	0.334107640239188	0	2.18990755007704	1	0.165168824317163	0	2.18990755007704	1	0.165168824317163	0	2.18990755007704	0	0.621749049311196	0
326	326	2.18990755007704	1	0.165168824317163	0	2.18990755007704	0	0.621749049311196	0	2.18990755007704	0	0.334107640239188	0	2.18990755007704	0	0.621749049311196	0	2.18990755007704	0	0.334107640239188	0	2.18990755007704	1	0.165168824317163	0	2.18990755007704	0	0.621749049311196	0	2.18990755007704	1	0.165168824317163	0	2.18990755007704	1	0.165168824317163	0	2.18990755007704	0	0.621749049311196	0	2.18990755007704	1	0.0147889082179744	1	2.18990755007704	1	0.165168824317163	0
331	331	3.35785824345146	0	0.561561215492919	0	3.35785824345146	0	0.32689950800869	0	3.35785824345146	0	0.32689950800869	0	3.35785824345146	0	0.32689950800869	0	3.35785824345146	0	0.32689950800869	0	3.35785824345146	0	0.561561215492919	0	3.35785824345146	0	0.130802634472114	0	3.35785824345146	1	0.237859652489664	0	3.35785824345146	0	0.561561215492919	0	3.35785824345146	0	0.32689950800869	0	3.35785824345146	0	0.561561215492919	0	3.35785824345146	1	0.0407353242965833	1
334	334	1.31394453004622	0	0.61339105795122	0	1.31394453004622	0	0.61339105795122	0	1.31394453004622	0	0.61339105795122	0	1.31394453004622	0	0.241628993510635	0	1.31394453004622	1	0.132395460004609	0	1.31394453004622	1	0.0309929088298708	1	1.31394453004622	0	0.61339105795122	0	1.31394453004622	0	0.241628993510635	0	1.31394453004622	1	0.132395460004609	0	1.31394453004622	0	0.61339105795122	0	1.31394453004622	1	0.132395460004609	0	1.31394453004622	1	0.132395460004609	0
335	335	3.06587057010786	0	0.390089873082251	0	3.06587057010786	0	0.631721231940187	0	3.06587057010786	0	0.0363647917387716	-1	3.06587057010786	0	0.0363647917387716	-1	3.06587057010786	0	0.0363647917387716	-1	3.06587057010786	0	0.631721231940187	0	3.06587057010786	0	0.166913901999883	0	3.06587057010786	0	0.390089873082251	0	3.06587057010786	0	0.0363647917387716	-1	3.06587057010786	0	0.390089873082251	0	3.06587057010786	1	0.182395916218491	0	3.06587057010786	0	0.390089873082251	0
336	336	2.91987673343606	0	0.18816875638868	0	2.91987673343606	1	0.332872510566228	0	2.91987673343606	0	0.18816875638868	0	2.91987673343606	0	0.18816875638868	0	2.91987673343606	0	0.18816875638868	0	2.91987673343606	1	0.156671681099956	0	2.91987673343606	0	0.18816875638868	0	2.91987673343606	0	0.18816875638868	0	2.91987673343606	0	0.0425814160369197	-1	2.91987673343606	0	0.424608638633385	0	2.91987673343606	1	0.156671681099956	0	2.91987673343606	0	0.424608638633385	0
337	337	3.64984591679507	1	0.0616002539023111	0	3.64984591679507	1	0.147103930003845	0	3.64984591679507	1	0.297152729410522	0	3.64984591679507	1	0.297152729410522	0	3.64984591679507	1	0.297152729410522	0	3.64984591679507	1	0.00666499448727176	1	3.64984591679507	1	0.297152729410522	0	3.64984591679507	1	0.147103930003845	0	3.64984591679507	1	0.297152729410522	0	3.64984591679507	1	0.00173723130365566	1	3.64984591679507	1	0.0616002539023111	0	3.64984591679507	1	0.0219255344225026	1
338	338	1.31394453004622	0	0.61339105795122	0	1.31394453004622	0	0.61339105795122	0	1.31394453004622	0	0.241628993510635	0	1.31394453004622	0	0.61339105795122	0	1.31394453004622	0	0.61339105795122	0	1.31394453004622	0	0.61339105795122	0	1.31394453004622	0	0.241628993510635	0	1.31394453004622	0	0.61339105795122	0	1.31394453004622	0	0.241628993510635	0	1.31394453004622	0	0.61339105795122	0	1.31394453004622	1	0.0309929088298708	1	1.31394453004622	0	0.61339105795122	0
339	339	2.33590138674884	0	0.080052717600876	0	2.33590138674884	0	0.57975517641509	0	2.33590138674884	0	0.080052717600876	0	2.33590138674884	0	0.57975517641509	0	2.33590138674884	0	0.299015135071202	0	2.33590138674884	0	0.57975517641509	0	2.33590138674884	0	0.080052717600876	0	2.33590138674884	0	0.299015135071202	0	2.33590138674884	0	0.57975517641509	0	2.33590138674884	0	0.57975517641509	0	2.33590138674884	1	0.0718427928516172	0	2.33590138674884	0	0.57975517641509	0
340	340	1.02195685670262	0	0.331304271220881	0	1.02195685670262	1	0.0689102362650796	0	1.02195685670262	0	0.331304271220881	0	1.02195685670262	0	0.727763554734186	0	1.02195685670262	0	0.331304271220881	0	1.02195685670262	0	0.727763554734186	0	1.02195685670262	0	0.727763554734186	0	1.02195685670262	0	0.331304271220881	0	1.02195685670262	0	0.727763554734186	0	1.02195685670262	0	0.727763554734186	0	1.02195685670262	1	0.0689102362650796	0	1.02195685670262	0	0.727763554734186	0
341	341	1.75192604006163	1	0.250481905468815	0	1.75192604006163	1	0.250481905468815	0	1.75192604006163	0	0.459234141169674	0	1.75192604006163	1	0.085066752373021	0	1.75192604006163	0	0.150498461341193	0	1.75192604006163	1	0.250481905468815	0	1.75192604006163	0	0.459234141169674	0	1.75192604006163	1	0.085066752373021	0	1.75192604006163	0	0.459234141169674	0	1.75192604006163	1	0.0214412350963233	1	1.75192604006163	1	0.085066752373021	0	1.75192604006163	1	0.250481905468815	0
342	342	2.18990755007704	1	0.165168824317163	0	2.18990755007704	0	0.334107640239188	0	2.18990755007704	0	0.621749049311196	0	2.18990755007704	0	0.334107640239188	0	2.18990755007704	0	0.334107640239188	0	2.18990755007704	0	0.621749049311196	0	2.18990755007704	1	0.165168824317163	0	2.18990755007704	0	0.621749049311196	0	2.18990755007704	1	0.165168824317163	0	2.18990755007704	0	0.621749049311196	0	2.18990755007704	0	0.621749049311196	0	2.18990755007704	1	0.165168824317163	0
343	343	1.75192604006163	0	0.459234141169674	0	1.75192604006163	1	0.250481905468815	0	1.75192604006163	0	0.150498461341193	0	1.75192604006163	0	0.459234141169674	0	1.75192604006163	0	0.459234141169674	0	1.75192604006163	1	0.250481905468815	0	1.75192604006163	0	0.150498461341193	0	1.75192604006163	1	0.085066752373021	0	1.75192604006163	1	0.250481905468815	0	1.75192604006163	1	0.250481905468815	0	1.75192604006163	1	0.0214412350963233	1	1.75192604006163	1	0.0214412350963233	1
344	344	2.18990755007704	0	0.0937378686927714	0	2.18990755007704	0	0.334107640239188	0	2.18990755007704	0	0.0937378686927714	0	2.18990755007704	0	0.0937378686927714	0	2.18990755007704	0	0.334107640239188	0	2.18990755007704	0	0.621749049311196	0	2.18990755007704	0	0.334107640239188	0	2.18990755007704	0	0.0937378686927714	0	2.18990755007704	0	0.621749049311196	0	2.18990755007704	0	0.621749049311196	0	2.18990755007704	0	0.621749049311196	0	2.18990755007704	0	0.0937378686927714	0
346	346	2.18990755007704	1	0.165168824317163	0	2.18990755007704	0	0.621749049311196	0	2.18990755007704	0	0.334107640239188	0	2.18990755007704	0	0.334107640239188	0	2.18990755007704	0	0.621749049311196	0	2.18990755007704	1	0.165168824317163	0	2.18990755007704	0	0.621749049311196	0	2.18990755007704	1	0.165168824317163	0	2.18990755007704	1	0.0558885457043725	0	2.18990755007704	1	0.165168824317163	0	2.18990755007704	1	0.0147889082179744	1	2.18990755007704	1	0.0558885457043725	0
349	349	2.18990755007704	0	0.621749049311196	0	2.18990755007704	0	0.621749049311196	0	2.18990755007704	0	0.334107640239188	0	2.18990755007704	0	0.621749049311196	0	2.18990755007704	0	0.334107640239188	0	2.18990755007704	1	0.0558885457043725	0	2.18990755007704	1	0.165168824317163	0	2.18990755007704	1	0.0147889082179744	1	2.18990755007704	1	0.165168824317163	0	2.18990755007704	1	0.0558885457043725	0	2.18990755007704	0	0.621749049311196	0	2.18990755007704	1	0.0147889082179744	1
354	354	1.45993836671803	0	0.559116087834509	0	1.45993836671803	0	0.206352649696872	0	1.45993836671803	0	0.206352649696872	0	1.45993836671803	0	0.206352649696872	0	1.45993836671803	0	0.559116087834509	0	1.45993836671803	1	0.169509061581936	0	1.45993836671803	0	0.206352649696872	0	1.45993836671803	1	0.169509061581936	0	1.45993836671803	0	0.559116087834509	0	1.45993836671803	1	0.0457970563241796	1	1.45993836671803	1	0.000112694038187477	1	1.45993836671803	1	0.0457970563241796	1
355	355	1.60593220338983	1	0.209128117194867	0	1.60593220338983	0	0.507614800063259	0	1.60593220338983	0	0.507614800063259	0	1.60593220338983	0	0.507614800063259	0	1.60593220338983	0	0.176226434660233	0	1.60593220338983	0	0.507614800063259	0	1.60593220338983	0	0.507614800063259	0	1.60593220338983	1	0.209128117194867	0	1.60593220338983	1	0.0638582466141218	0	1.60593220338983	1	0.014189973316781	1	1.60593220338983	1	0.209128117194867	0	1.60593220338983	1	0.014189973316781	1
356	356	1.45993836671803	1	0.169509061581936	0	1.45993836671803	0	0.206352649696872	0	1.45993836671803	0	0.206352649696872	0	1.45993836671803	0	0.559116087834509	0	1.45993836671803	0	0.559116087834509	0	1.45993836671803	0	0.559116087834509	0	1.45993836671803	0	0.559116087834509	0	1.45993836671803	0	0.559116087834509	0	1.45993836671803	0	0.559116087834509	0	1.45993836671803	0	0.559116087834509	0	1.45993836671803	1	0.169509061581936	0	1.45993836671803	1	0.169509061581936	0
358	358	1.89791987673344	1	0.292861573544321	0	1.89791987673344	1	0.292861573544321	0	1.89791987673344	1	0.292861573544321	0	1.89791987673344	0	0.414160634754037	0	1.89791987673344	0	0.414160634754037	0	1.89791987673344	0	0.414160634754037	0	1.89791987673344	0	0.414160634754037	0	1.89791987673344	0	0.414160634754037	0	1.89791987673344	1	0.292861573544321	0	1.89791987673344	0	0.414160634754037	0	1.89791987673344	1	0.10921634521713	0	1.89791987673344	1	0.10921634521713	0
359	359	1.89791987673344	0	0.128526613556789	0	1.89791987673344	0	0.128526613556789	0	1.89791987673344	0	0.128526613556789	0	1.89791987673344	0	0.128526613556789	0	1.89791987673344	0	0.128526613556789	0	1.89791987673344	1	0.292861573544321	0	1.89791987673344	0	0.128526613556789	0	1.89791987673344	0	0.128526613556789	0	1.89791987673344	1	0.292861573544321	0	1.89791987673344	0	0.128526613556789	0	1.89791987673344	0	0.128526613556789	0	1.89791987673344	0	0.128526613556789	0
362	362	3.64984591679507	1	0.297152729410522	0	3.64984591679507	0	0.493864868098837	0	3.64984591679507	0	0.271598623761227	0	3.64984591679507	0	0.102011289691082	0	3.64984591679507	1	0.297152729410522	0	3.64984591679507	0	0.493864868098837	0	3.64984591679507	0	0.102011289691082	0	3.64984591679507	1	0.0616002539023111	0	3.64984591679507	1	0.297152729410522	0	3.64984591679507	1	0.0616002539023111	0	3.64984591679507	1	0.297152729410522	0	3.64984591679507	1	0.0616002539023111	0
364	364	2.18990755007704	0	0.621749049311196	0	2.18990755007704	1	0.165168824317163	0	2.18990755007704	0	0.0937378686927714	0	2.18990755007704	0	0.334107640239188	0	2.18990755007704	0	0.0937378686927714	0	2.18990755007704	0	0.621749049311196	0	2.18990755007704	0	0.0937378686927714	0	2.18990755007704	0	0.621749049311196	0	2.18990755007704	0	0.621749049311196	0	2.18990755007704	1	0.0558885457043725	0	2.18990755007704	0	0.0937378686927714	0	2.18990755007704	0	0.621749049311196	0
365	365	1.31394453004622	1	0.0309929088298708	1	1.31394453004622	1	0.132395460004609	0	1.31394453004622	1	0.132395460004609	0	1.31394453004622	1	0.132395460004609	0	1.31394453004622	1	0.0309929088298708	1	1.31394453004622	1	0.0049904955042781	1	1.31394453004622	1	0.132395460004609	0	1.31394453004622	1	0.132395460004609	0	1.31394453004622	1	0.0309929088298708	1	1.31394453004622	1	0.0049904955042781	1	1.31394453004622	1	0.132395460004609	0	1.31394453004622	1	0.0309929088298708	1
366	366	1.89791987673344	0	0.128526613556789	0	1.89791987673344	0	0.414160634754037	0	1.89791987673344	0	0.128526613556789	0	1.89791987673344	0	0.414160634754037	0	1.89791987673344	0	0.128526613556789	0	1.89791987673344	1	0.292861573544321	0	1.89791987673344	0	0.414160634754037	0	1.89791987673344	0	0.128526613556789	0	1.89791987673344	0	0.414160634754037	0	1.89791987673344	1	0.292861573544321	0	1.89791987673344	1	0.10921634521713	0	1.89791987673344	0	0.128526613556789	0
367	367	2.48189522342065	0	0.0683655142223198	0	2.48189522342065	0	0.0683655142223198	0	2.48189522342065	0	0.0683655142223198	0	2.48189522342065	0	0.0683655142223198	0	2.48189522342065	0	0.0683655142223198	0	2.48189522342065	0	0.538768860671895	0	2.48189522342065	0	0.0683655142223198	0	2.48189522342065	0	0.267047971657776	0	2.48189522342065	0	0.267047971657776	0	2.48189522342065	0	0.0683655142223198	0	2.48189522342065	1	0.228975350116668	0	2.48189522342065	0	0.0683655142223198	0
368	368	2.48189522342065	0	0.538768860671895	0	2.48189522342065	0	0.538768860671895	0	2.48189522342065	0	0.0683655142223198	0	2.48189522342065	0	0.0683655142223198	0	2.48189522342065	0	0.267047971657776	0	2.48189522342065	0	0.538768860671895	0	2.48189522342065	0	0.267047971657776	0	2.48189522342065	0	0.538768860671895	0	2.48189522342065	1	0.228975350116668	0	2.48189522342065	1	0.228975350116668	0	2.48189522342065	1	0.0900094933782951	0	2.48189522342065	0	0.538768860671895	0
372	372	0.875963020030817	1	0.00531947346282269	1	0.875963020030817	1	0.0440824016071512	1	0.875963020030817	1	0.0440824016071512	1	0.875963020030817	1	0.0440824016071512	1	0.875963020030817	1	0.214143242694176	0	0.875963020030817	1	0.0440824016071512	1	0.875963020030817	1	0.0440824016071512	1	0.875963020030817	1	0.00531947346282269	1	0.875963020030817	1	0.0440824016071512	1	0.875963020030817	1	0.000349531051895502	1	0.875963020030817	1	0.00531947346282269	1	0.875963020030817	1	0.000349531051895502	1
373	373	1.89791987673344	1	0.292861573544321	0	1.89791987673344	0	0.414160634754037	0	1.89791987673344	0	0.414160634754037	0	1.89791987673344	0	0.128526613556789	0	1.89791987673344	0	0.128526613556789	0	1.89791987673344	0	0.128526613556789	0	1.89791987673344	0	0.128526613556789	0	1.89791987673344	0	0.414160634754037	0	1.89791987673344	1	0.292861573544321	0	1.89791987673344	0	0.414160634754037	0	1.89791987673344	0	0.414160634754037	0	1.89791987673344	1	0.292861573544321	0
374	374	2.62788906009245	0	0.238041557417392	0	2.62788906009245	0	0.238041557417392	0	2.62788906009245	0	0.0583845705049626	0	2.62788906009245	0	0.0583845705049626	0	2.62788906009245	0	0.0583845705049626	0	2.62788906009245	0	0.0583845705049626	0	2.62788906009245	0	0.0583845705049626	0	2.62788906009245	0	0.238041557417392	0	2.62788906009245	0	0.0583845705049626	0	2.62788906009245	0	0.238041557417392	0	2.62788906009245	0	0.238041557417392	0	2.62788906009245	0	0.499099285580851	0
375	375	1.89791987673344	1	0.10921634521713	0	1.89791987673344	1	0.292861573544321	0	1.89791987673344	0	0.128526613556789	0	1.89791987673344	0	0.128526613556789	0	1.89791987673344	1	0.292861573544321	0	1.89791987673344	1	0.292861573544321	0	1.89791987673344	1	0.292861573544321	0	1.89791987673344	1	0.292861573544321	0	1.89791987673344	1	0.292861573544321	0	1.89791987673344	1	0.0307301684737764	1	1.89791987673344	1	0.292861573544321	0	1.89791987673344	1	0.10921634521713	0
377	377	2.48189522342065	0	0.0683655142223198	0	2.48189522342065	0	0.0683655142223198	0	2.48189522342065	0	0.0683655142223198	0	2.48189522342065	0	0.0683655142223198	0	2.48189522342065	0	0.0683655142223198	0	2.48189522342065	0	0.538768860671895	0	2.48189522342065	0	0.538768860671895	0	2.48189522342065	0	0.267047971657776	0	2.48189522342065	0	0.0683655142223198	0	2.48189522342065	0	0.0683655142223198	0	2.48189522342065	0	0.267047971657776	0	2.48189522342065	0	0.0683655142223198	0
378	378	1.60593220338983	0	0.176226434660233	0	1.60593220338983	0	0.507614800063259	0	1.60593220338983	0	0.176226434660233	0	1.60593220338983	0	0.507614800063259	0	1.60593220338983	0	0.176226434660233	0	1.60593220338983	0	0.507614800063259	0	1.60593220338983	1	0.209128117194867	0	1.60593220338983	0	0.507614800063259	0	1.60593220338983	1	0.209128117194867	0	1.60593220338983	1	0.0638582466141218	0	1.60593220338983	1	0.0638582466141218	0	1.60593220338983	1	0.0638582466141218	0
382	382	2.33590138674884	1	0.0207892019804339	1	2.33590138674884	1	0.0718427928516172	0	2.33590138674884	0	0.57975517641509	0	2.33590138674884	0	0.299015135071202	0	2.33590138674884	1	0.196277501472345	0	2.33590138674884	1	0.0718427928516172	0	2.33590138674884	0	0.57975517641509	0	2.33590138674884	1	0.0207892019804339	1	2.33590138674884	1	0.00478841861387536	1	2.33590138674884	1	0.0207892019804339	1	2.33590138674884	1	0.00478841861387536	1	2.33590138674884	1	0.00478841861387536	1
383	383	2.77388289676425	1	0.297632344672974	0	2.77388289676425	0	0.460986466253443	0	2.77388289676425	0	0.460986466253443	0	2.77388289676425	0	0.460986466253443	0	2.77388289676425	0	0.21181274461315	0	2.77388289676425	1	0.132574210872543	0	2.77388289676425	0	0.460986466253443	0	2.77388289676425	0	0.460986466253443	0	2.77388289676425	1	0.132574210872543	0	2.77388289676425	0	0.460986466253443	0	2.77388289676425	0	0.460986466253443	0	2.77388289676425	1	0.132574210872543	0
384	384	2.77388289676425	1	0.0479232870425528	1	2.77388289676425	1	0.132574210872543	0	2.77388289676425	1	0.297632344672974	0	2.77388289676425	0	0.460986466253443	0	2.77388289676425	1	0.297632344672974	0	2.77388289676425	1	0.0479232870425528	1	2.77388289676425	1	0.0479232870425528	1	2.77388289676425	1	0.0479232870425528	1	2.77388289676425	1	0.0141571013680731	1	2.77388289676425	1	0.0479232870425528	1	2.77388289676425	1	0.0141571013680731	1	2.77388289676425	1	0.0141571013680731	1
385	385	3.35785824345146	0	0.561561215492919	0	3.35785824345146	0	0.561561215492919	0	3.35785824345146	0	0.130802634472114	0	3.35785824345146	0	0.130802634472114	0	3.35785824345146	0	0.130802634472114	0	3.35785824345146	1	0.237859652489664	0	3.35785824345146	0	0.130802634472114	0	3.35785824345146	0	0.130802634472114	0	3.35785824345146	0	0.32689950800869	0	3.35785824345146	1	0.107560118916599	0	3.35785824345146	1	0.237859652489664	0	3.35785824345146	1	0.237859652489664	0
386	386	1.75192604006163	1	0.250481905468815	0	1.75192604006163	1	0.250481905468815	0	1.75192604006163	0	0.150498461341193	0	1.75192604006163	0	0.459234141169674	0	1.75192604006163	0	0.150498461341193	0	1.75192604006163	1	0.085066752373021	0	1.75192604006163	0	0.150498461341193	0	1.75192604006163	0	0.459234141169674	0	1.75192604006163	0	0.459234141169674	0	1.75192604006163	0	0.459234141169674	0	1.75192604006163	1	0.085066752373021	0	1.75192604006163	1	0.085066752373021	0
389	389	1.89791987673344	1	0.10921634521713	0	1.89791987673344	1	0.0307301684737764	1	1.89791987673344	0	0.414160634754037	0	1.89791987673344	0	0.128526613556789	0	1.89791987673344	0	0.414160634754037	0	1.89791987673344	1	0.10921634521713	0	1.89791987673344	1	0.10921634521713	0	1.89791987673344	1	0.10921634521713	0	1.89791987673344	1	0.10921634521713	0	1.89791987673344	1	0.000132939565595347	1	1.89791987673344	1	0.00107401614728198	1	1.89791987673344	1	0.00657894169239825	1
390	390	1.31394453004622	1	0.132395460004609	0	1.31394453004622	0	0.241628993510635	0	1.31394453004622	0	0.241628993510635	0	1.31394453004622	0	0.61339105795122	0	1.31394453004622	0	0.61339105795122	0	1.31394453004622	0	0.61339105795122	0	1.31394453004622	0	0.61339105795122	0	1.31394453004622	0	0.61339105795122	0	1.31394453004622	0	0.241628993510635	0	1.31394453004622	0	0.61339105795122	0	1.31394453004622	0	0.241628993510635	0	1.31394453004622	0	0.61339105795122	0
392	392	2.91987673343606	0	0.0425814160369197	-1	2.91987673343606	0	0.18816875638868	0	2.91987673343606	0	0.0425814160369197	-1	2.91987673343606	0	0.0425814160369197	-1	2.91987673343606	0	0.0425814160369197	-1	2.91987673343606	1	0.332872510566228	0	2.91987673343606	0	0.18816875638868	0	2.91987673343606	1	0.156671681099956	0	2.91987673343606	0	0.424608638633385	0	2.91987673343606	1	0.332872510566228	0	2.91987673343606	1	0.332872510566228	0	2.91987673343606	1	0.156671681099956	0
393	393	2.33590138674884	0	0.080052717600876	0	2.33590138674884	0	0.299015135071202	0	2.33590138674884	0	0.299015135071202	0	2.33590138674884	0	0.57975517641509	0	2.33590138674884	0	0.57975517641509	0	2.33590138674884	1	0.196277501472345	0	2.33590138674884	1	0.0718427928516172	0	2.33590138674884	1	0.0718427928516172	0	2.33590138674884	1	0.196277501472345	0	2.33590138674884	1	0.0718427928516172	0	2.33590138674884	1	0.0207892019804339	1	2.33590138674884	1	0.0718427928516172	0
395	395	2.62788906009245	0	0.0583845705049626	0	2.62788906009245	0	0.499099285580851	0	2.62788906009245	0	0.238041557417392	0	2.62788906009245	0	0.0583845705049626	0	2.62788906009245	0	0.499099285580851	0	2.62788906009245	1	0.262883263872883	0	2.62788906009245	0	0.499099285580851	0	2.62788906009245	0	0.238041557417392	0	2.62788906009245	0	0.238041557417392	0	2.62788906009245	1	0.262883263872883	0	2.62788906009245	0	0.0583845705049626	0	2.62788906009245	1	0.262883263872883	0
[truncated: 44 more columns]
