# Supplementary material for: Mapping the structure of perceptions in helping networks of Alaska Natives
Source: PLoS One. 2018 Nov 12;13(11):e0204343. doi: 10.1371/journal.pone.0204343 (PMC6231607; doi:10.1371/journal.pone.0204343)
Supplement: S1 File — (ZIP) [file pone.0204343.s018.zip › study_data/Edge data.csv]

NodeA(01)	NodeB(02)	Saw_AB(15)	Rec_AB(16)	Diff_AB(17)	Same_AB	Avg_Dist(18)	Std_Dist(19)
144	210	9	6	5	1	0.490694897	0.101337965
210	144	9	6	5	1	0.490694897	0.101337965
283	385	9	8	6	2	0.327970563	0.297685733
385	283	9	8	6	2	0.327970563	0.297685733
-170	92	8	7	5	2	0.547948726	0.318214897
-143	144	8	3	1	2	0.369619473	0
-128	223	8	5	4	1	0.412098561	0.230696857
-118	362	8	5	2	3	0.524226043	0.046751818
-91	74	8	2	2	0	0.516511771	0.100170788
-90	85	8	3	1	2	0.082143921	0
-33	186	8	4	4	0	0.316063386	0.224686275
-33	325	8	4	3	1	0.492889156	0.069303928
-33	337	8	4	2	2	0.365820076	0.308779889
-29	337	8	8	5	3	0.693706299	0.055270576
20	335	8	6	5	1	0.504407935	0.324335723
74	-91	8	2	2	0	0.516511771	0.100170788
85	-90	8	3	1	2	0.082143921	0
92	-170	8	7	5	2	0.547948726	0.318214897
132	283	8	4	3	1	0.425779047	0.302276636
144	-143	8	3	1	2	0.369619473	0
186	-33	8	4	4	0	0.316063386	0.224686275
199	269	8	5	4	1	0.210444513	0.230510023
223	-128	8	5	4	1	0.412098561	0.230696857
223	362	8	4	3	1	0.563277335	0.3985161
269	199	8	5	4	1	0.210444513	0.230510023
283	132	8	4	3	1	0.425779047	0.302276636
325	-33	8	4	3	1	0.492889156	0.069303928
335	20	8	6	5	1	0.504407935	0.324335723
337	-33	8	4	2	2	0.365820076	0.308779889
337	-29	8	8	5	3	0.693706299	0.055270576
362	-118	8	5	2	3	0.524226043	0.046751818
362	223	8	4	3	1	0.563277335	0.3985161
-170	-119	7	5	3	2	0.640276193	0.192946422
-164	220	7	5	3	2	0.300095823	0.223843697
-159	368	7	6	6	0	0.431355686	0.310782688
-151	337	7	4	4	0	0.426054153	0.254725211
-133	-78	7	5	3	2	0.87602891	0.081668497
-130	293	7	5	4	1	0.372083318	0.307496546
-125	335	7	5	3	2	0.363252447	0.258184954
-119	-170	7	5	3	2	0.640276193	0.192946422
-119	109	7	4	3	1	0.205807289	0.146437627
-118	-91	7	2	1	1	0.575789369	0
-118	204	7	3	0	3	0	0
-94	92	7	3	2	1	0.692500308	0.085192795
-94	283	7	6	4	2	0.501008789	0.286150848
-91	-118	7	2	1	1	0.575789369	0
-79	-33	7	5	3	2	0.653772168	0.072325679
-78	-133	7	5	3	2	0.87602891	0.081668497
-60	53	7	4	3	1	0.620333527	0.07786936
-60	73	7	5	3	2	0.562647961	0.216422744
-58	-40	7	1	1	0	0.764347138	0
-49	331	7	5	3	2	0.414918089	0.184082193
-49	362	7	6	5	1	0.537674499	0.164309879
-46	84	7	5	3	2	0.403380786	0.271296259
-40	-58	7	1	1	0	0.764347138	0
-40	224	7	4	3	1	0.091223795	0.087528264
-40	252	7	3	3	0	0.294089102	0.408023243
-40	342	7	1	1	0	0	0
-33	-79	7	5	3	2	0.653772168	0.072325679
-33	5	7	4	3	1	0.516784942	0.201047074
-33	45	7	5	4	1	0.489847784	0.325525316
-33	293	7	4	3	1	0.51240117	0.192784888
-33	308	7	3	3	0	0.359713997	0.277222465
-29	38	7	4	3	1	0.40609273	0.115259308
-28	132	7	2	0	2	0	0
-28	146	7	5	4	1	0.49140788	0.068704403
-28	223	7	5	4	1	0.460501133	0.192278448
-11	92	7	5	4	1	0.536153153	0.307600473
-11	109	7	3	1	2	0.988895988	0
-11	245	7	1	1	0	0.000431302	0
-11	283	7	3	2	1	0.132000497	0.132000497
-11	293	7	3	3	0	0.542437724	0.147907727
5	-33	7	4	3	1	0.516784942	0.201047074
5	258	7	5	3	2	0.2650668	0.335661373
38	-29	7	4	3	1	0.40609273	0.115259308
45	-33	7	5	4	1	0.489847784	0.325525316
53	-60	7	4	3	1	0.620333527	0.07786936
53	310	7	6	3	3	0.690166682	0.061524238
73	-60	7	5	3	2	0.562647961	0.216422744
74	202	7	2	2	0	0.350700577	0.345735227
74	208	7	4	4	0	0.503196212	0.31836132
84	-46	7	5	3	2	0.403380786	0.271296259
92	-94	7	3	2	1	0.692500308	0.085192795
92	-11	7	5	4	1	0.536153153	0.307600473
109	-119	7	4	3	1	0.205807289	0.146437627
109	-11	7	3	1	2	0.988895988	0
132	-28	7	2	0	2	0	0
146	-28	7	5	4	1	0.49140788	0.068704403
146	199	7	7	4	3	0.555751282	0.121183322
151	302	7	3	2	1	0.10074033	0.063989412
181	283	7	7	6	1	0.482704855	0.321082781
199	146	7	7	4	3	0.555751282	0.121183322
202	74	7	2	2	0	0.350700577	0.345735227
204	-118	7	3	0	3	0	0
208	74	7	4	4	0	0.503196212	0.31836132
210	286	7	4	2	2	0.35408833	0.35408833
220	-164	7	5	3	2	0.300095823	0.223843697
223	-28	7	5	4	1	0.460501133	0.192278448
223	315	7	4	3	1	0.261089589	0.146108358
223	331	7	1	1	0	0.069968296	0
224	-40	7	4	3	1	0.091223795	0.087528264
234	301	7	3	2	1	0.356601287	0.090360782
245	-11	7	1	1	0	0.000431302	0
252	-40	7	3	3	0	0.294089102	0.408023243
258	5	7	5	3	2	0.2650668	0.335661373
259	385	7	7	5	2	0.421729085	0.350377649
283	-94	7	6	4	2	0.501008789	0.286150848
283	-11	7	3	2	1	0.132000497	0.132000497
283	181	7	7	6	1	0.482704855	0.321082781
286	210	7	4	2	2	0.35408833	0.35408833
290	392	7	6	4	2	0.207498442	0.115858139
293	-130	7	5	4	1	0.372083318	0.307496546
293	-33	7	4	3	1	0.51240117	0.192784888
293	-11	7	3	3	0	0.542437724	0.147907727
301	234	7	3	2	1	0.356601287	0.090360782
302	151	7	3	2	1	0.10074033	0.063989412
308	-33	7	3	3	0	0.359713997	0.277222465
310	53	7	6	3	3	0.690166682	0.061524238
315	223	7	4	3	1	0.261089589	0.146108358
320	331	7	5	3	2	0.523229888	0.193477116
331	-49	7	5	3	2	0.414918089	0.184082193
331	223	7	1	1	0	0.069968296	0
331	320	7	5	3	2	0.523229888	0.193477116
335	-125	7	5	3	2	0.363252447	0.258184954
337	-151	7	4	4	0	0.426054153	0.254725211
342	-40	7	1	1	0	0	0
362	-49	7	6	5	1	0.537674499	0.164309879
368	-159	7	6	6	0	0.431355686	0.310782688
385	259	7	7	5	2	0.421729085	0.350377649
392	290	7	6	4	2	0.207498442	0.115858139
-170	-91	6	3	3	0	0.434464908	0.223225252
-170	74	6	3	2	1	0.014579249	0.014579249
-170	253	6	2	0	2	0	0
-170	392	6	3	3	0	0.632957685	0.227464596
-167	-130	6	2	1	1	0.47389014	0
-166	-160	6	4	3	1	0.655408359	0.193906927
-166	26	6	5	5	0	0.503896284	0.161851171
-162	185	6	5	4	1	0.267617312	0.173136944
-160	-166	6	4	3	1	0.655408359	0.193906927
-159	-125	6	2	1	1	0	0
-159	-49	6	5	4	1	0.519828918	0.23529422
-159	181	6	6	5	1	0.44169999	0.183997244
-159	223	6	2	2	0	0.527767557	0.003474448
-159	275	6	4	2	2	0.390736627	0.378010524
-159	335	6	5	5	0	0.324168614	0.219742294
-157	337	6	5	1	4	0.011182318	0
-156	-33	6	4	3	1	0.408598076	0.057215475
-156	241	6	4	2	2	0.598830399	0.182489416
-154	92	6	5	4	1	0.326160928	0.254830333
-154	241	6	4	4	0	0.646918012	0.150132063
-153	55	6	5	4	1	0.355863318	0.357372587
-151	367	6	4	2	2	0.285305735	0.025170946
-151	374	6	4	3	1	0.832462888	0.12372536
-151	392	6	3	1	2	0.353436426	0
-150	167	6	5	4	1	0.26986434	0.164747891
-148	-33	6	5	3	2	0.633950595	0.108356683
-143	-49	6	5	2	3	0.347044594	0.31828237
-142	111	6	3	2	1	0.448711653	0.110650502
-140	-18	6	2	2	0	0.212259847	0.06320977
-140	132	6	4	2	2	0.634156015	0.339499499
-140	151	6	4	4	0	0.432421741	0.312216528
-138	392	6	4	2	2	0.307979489	0.307979489
-137	181	6	5	3	2	0.444945389	0.036301588
-136	117	6	4	3	1	0.187874512	0.179143411
-134	-28	6	5	3	2	0.542863947	0.208822152
-133	21	6	4	2	2	0.591510135	0.289069599
-133	310	6	4	3	1	0.259897883	0.174107418
-133	385	6	5	4	1	0.330497332	0.103969297
-133	392	6	3	3	0	0.470040421	0.323386446
-130	-167	6	2	1	1	0.47389014	0
-130	52	6	3	2	1	0.721446783	0.162440544
-128	8	6	4	3	1	0.265379093	0.187907384
-126	382	6	5	2	3	0.665611156	0.25159057
-126	385	6	4	3	1	0.55067405	0.367482951
-125	-159	6	2	1	1	0	0
-125	157	6	4	4	0	0.639863714	0.136504982
-125	223	6	3	1	2	0.448400404	0
-121	-37	6	2	2	0	0.358524168	0.349562524
-121	80	6	3	3	0	0.491923212	0.125299732
-121	256	6	4	3	1	0.743449867	0.078034334
-119	-11	6	3	2	1	0.276374887	0.012373893
-118	-44	6	4	3	1	0.347686886	0.17588032
-118	172	6	2	0	2	0	0
-118	227	6	3	3	0	0.531231433	0.168203489
-115	180	6	3	2	1	0.274138834	0.274138834
-107	-11	6	4	2	2	0.167683348	0.167683348
-105	331	6	3	3	0	0.649242444	0.129985982
-104	362	6	6	5	1	0.373394966	0.248223613
-102	132	6	2	1	1	0.830175365	0
-102	228	6	2	1	1	0.735942056	0
-102	243	6	4	2	2	0.461976712	0.296422598
-100	131	6	4	4	0	0.380193518	0.372179029
-100	255	6	3	3	0	0.522859343	0.189375538
-100	256	6	2	2	0	0.496135964	0.496135964
-99	-58	6	5	5	0	0.465475353	0.335258562
-99	-55	6	4	3	1	0.418753899	0.210267892
-99	55	6	4	3	1	0.714498785	0.322300123
-99	167	6	5	5	0	0.202642679	0.330845382
-99	241	6	4	2	2	0.59921369	0.165133448
-97	132	6	2	2	0	0.843771414	0.129884101
-94	108	6	2	1	1	0.264000994	0
-93	65	6	6	5	1	0.618571203	0.201284018
-93	335	6	5	5	0	0.504055798	0.326797569
-91	-170	6	3	3	0	0.434464908	0.223225252
-91	-67	6	4	3	1	0.703659401	0.174560304
-91	45	6	3	3	0	0.257807916	0.364595452
-91	245	6	2	1	1	0.625087745	0
-91	265	6	2	0	2	0	0
-91	290	6	1	0	1	0	0
-91	392	6	5	3	2	0.391715322	0.238471234
-90	-81	6	3	1	2	0.911509923	0
-90	21	6	2	1	1	0.526546988	0
-90	175	6	4	3	1	0.679702049	0.242596161
-90	259	6	3	3	0	0.721475134	0.129002937
-90	276	6	5	3	2	0.433605835	0.281264316
-90	349	6	5	2	3	0.400784207	0.389035185
-84	62	6	3	2	1	0.34990335	0.111111536
-82	234	6	2	0	2	0	0
-81	-90	6	3	1	2	0.911509923	0
-80	44	6	3	3	0	0.068935	0.079011931
-79	-40	6	3	2	1	0.680317113	0.190767875
-79	293	6	5	2	3	0.517597807	0.328211742
-79	320	6	4	3	1	0.210671788	0.16120446
-74	163	6	3	3	0	0.485542166	0.231205399
-72	-4	6	1	1	0	0	0
-72	362	6	2	1	1	0.900223557	0
-67	-91	6	4	3	1	0.703659401	0.174560304
-65	-6	6	6	5	1	0.593078515	0.320107639
-64	111	6	3	3	0	0.571811405	0.189840391
-62	80	6	4	3	1	0.550727223	0.157063705
-60	169	6	4	3	1	0.169634835	0.239594973
-60	245	6	4	2	2	0.21593823	0.21593823
-58	-99	6	5	5	0	0.465475353	0.335258562
-58	38	6	3	2	1	0.500719116	0.219773845
-58	181	6	2	2	0	0.37915754	0.341335421
-58	293	6	3	3	0	0.353588633	0.170942255
-57	375	6	3	2	1	0.20574703	0.108889721
-55	-99	6	4	3	1	0.418753899	0.210267892
-51	176	6	3	1	2	0.713887313	0
-50	374	6	4	2	2	0.240432494	0.240432494
-49	-159	6	5	4	1	0.519828918	0.23529422
-49	-33	6	3	3	0	0.257165204	0.21320712
-49	-11	6	4	2	2	0.885595432	0.065582053
-49	-5	6	5	3	2	0.479214403	0.139145325
-49	62	6	4	4	0	0.449787167	0.145831044
-49	109	6	2	1	1	0.876418908	0
-49	130	6	3	2	1	0.429459784	0.119406037
-49	198	6	4	4	0	0.389736008	0.158924866
-49	315	6	3	3	0	0.247512243	0.195709004
-49	-143	6	5	2	3	0.347044594	0.31828237
-48	1	6	3	1	2	0.21211195	0
-46	176	6	3	2	1	0.360039743	0.260828518
-45	224	6	4	4	0	0.549443841	0.306988266
-45	385	6	5	4	1	0.503975136	0.122019492
-45	395	6	4	3	1	0.486891206	0.09367447
-44	-118	6	4	3	1	0.347686886	0.17588032
-42	-33	6	4	4	0	0.568156622	0.147406861
-42	26	6	3	3	0	0.479563538	0.0858737
-42	236	6	3	2	1	0.365331492	0.365331492
-42	362	6	2	2	0	0.5719812	0.170341384
-41	83	6	6	4	2	0.250418764	0.131835018
-41	384	6	4	2	2	0.445630468	0.13353206
-40	-79	6	3	2	1	0.680317113	0.190767875
-40	21	6	1	1	0	0.880579734	0
-40	23	6	4	4	0	0.33689994	0.346022474
-40	46	6	2	2	0	0.55916082	0.379598605
-40	98	6	3	3	0	0.229944296	0.177552266
-40	111	6	1	1	0	0.749335522	0
-40	223	6	1	1	0	0.310584261	0
-40	257	6	2	2	0	0.320211644	0.320211644
-40	395	6	1	0	1	0	0
-37	-121	6	2	2	0	0.358524168	0.349562524
-37	38	6	4	3	1	0.272526048	0.193814233
-35	315	6	3	1	2	0.221970559	0
-33	-156	6	4	3	1	0.408598076	0.057215475
-33	-148	6	5	3	2	0.633950595	0.108356683
-33	-49	6	3	3	0	0.257165204	0.21320712
-33	-42	6	4	4	0	0.568156622	0.147406861
-33	-29	6	3	2	1	0.557593882	0.15049281
-33	-19	6	2	0	2	0	0
-33	-3	6	4	4	0	0.258066323	0.13871728
-33	46	6	2	1	1	0.940437567	0
-33	152	6	2	2	0	0.630030722	0.22292965
-33	228	6	3	3	0	0.704669474	0.0769431
-33	276	6	4	2	2	0.22362646	0.183415915
-33	286	6	4	4	0	0.51210781	0.263482142
-33	331	6	2	1	1	0.04332218	0
-33	335	6	4	3	1	0.193038828	0.233827055
-33	355	6	2	1	1	0.402714831	0
-33	362	6	2	2	0	0.462395564	0.059680733
-33	384	6	2	1	1	0.040210545	0
-31	-28	6	4	3	1	0.794559504	0.058892468
-31	283	6	4	1	3	0.882785859	0
-31	325	6	2	2	0	0.602910015	0.245983666
-29	-33	6	3	2	1	0.557593882	0.15049281
-29	206	6	5	4	1	0.478119817	0.158958082
-28	-134	6	5	3	2	0.542863947	0.208822152
-28	-31	6	4	3	1	0.794559504	0.058892468
-28	2	6	2	2	0	0.711124191	0.151762036
-28	26	6	4	4	0	0.519769399	0.203305155
-28	35	6	4	1	3	0.851829261	0
-28	92	6	5	4	1	0.607751926	0.213422759
-28	199	6	5	5	0	0.442420304	0.244083999
-28	308	6	6	3	3	0.629942405	0.222794065
-27	374	6	5	3	2	0.751367432	0.026012795
-26	130	6	2	1	1	0.679707476	0
-24	92	6	4	2	2	0.199149049	0.121252328
-24	308	6	4	3	1	0.318712528	0.229560517
-24	337	6	4	1	3	0.911617569	0
-23	53	6	6	5	1	0.421517721	0.326980361
-23	364	6	5	4	1	0.327226392	0.235125107
-21	5	6	6	2	4	0.283198855	0.024659579
-19	-33	6	2	0	2	0	0
-18	-140	6	2	2	0	0.212259847	0.06320977
-18	362	6	4	3	1	0.681108395	0.253326039
-15	190	6	3	1	2	0.698428738	0
-14	172	6	2	1	1	0.128565445	0
-11	-119	6	3	2	1	0.276374887	0.012373893
-11	-107	6	4	2	2	0.167683348	0.167683348
-11	-49	6	4	2	2	0.885595432	0.065582053
-11	7	6	1	1	0	0.299924439	0
-11	130	6	5	3	2	0.505941334	0.030633207
-11	265	6	4	2	2	0.703039753	0.290004587
-9	100	6	2	2	0	0.475916564	0.297822354
-9	208	6	2	2	0	0.805175707	0.031436788
-6	-65	6	6	5	1	0.593078515	0.320107639
-5	-49	6	5	3	2	0.479214403	0.139145325
-4	-72	6	1	1	0	0	0
-3	-33	6	4	4	0	0.258066323	0.13871728
1	-48	6	3	1	2	0.21211195	0
2	-28	6	2	2	0	0.711124191	0.151762036
5	-21	6	6	2	4	0.283198855	0.024659579
5	84	6	4	4	0	0.39589806	0.346225032
5	98	6	5	5	0	0.368812244	0.275287873
7	-11	6	1	1	0	0.299924439	0
8	-128	6	4	3	1	0.265379093	0.187907384
21	-133	6	4	2	2	0.591510135	0.289069599
21	-90	6	2	1	1	0.526546988	0
21	-40	6	1	1	0	0.880579734	0
21	385	6	2	2	0	0.814087102	0.072101198
23	-40	6	4	4	0	0.33689994	0.346022474
26	-166	6	5	5	0	0.503896284	0.161851171
26	-42	6	3	3	0	0.479563538	0.0858737
26	-28	6	4	4	0	0.519769399	0.203305155
33	227	6	3	2	1	0.489321572	0.141354126
35	-28	6	4	1	3	0.851829261	0
35	132	6	2	1	1	0.735942056	0
36	174	6	2	1	1	0	0
38	-58	6	3	2	1	0.500719116	0.219773845
38	-37	6	4	3	1	0.272526048	0.193814233
38	185	6	4	4	0	0.551412521	0.069241502
38	187	6	3	3	0	0.367704536	0.183106776
41	84	6	3	3	0	0.452113763	0.22767764
41	92	6	6	5	1	0.663417872	0.165862703
42	302	6	0	0	0	0	0
42	310	6	4	3	1	0.40180643	0.291648238
42	344	6	5	2	3	0.770379171	0.01935138
44	-80	6	3	3	0	0.068935	0.079011931
45	-91	6	3	3	0	0.257807916	0.364595452
46	-40	6	2	2	0	0.55916082	0.379598605
46	-33	6	2	1	1	0.940437567	0
46	293	6	5	5	0	0.667585674	0.210646779
52	-130	6	3	2	1	0.721446783	0.162440544
53	-23	6	6	5	1	0.421517721	0.326980361
53	55	6	3	1	2	0.983555656	0
53	220	6	4	2	2	0.246555614	0.246555614
53	265	6	4	2	2	0.797873034	0.021693646
55	-153	6	5	4	1	0.355863318	0.357372587
55	-99	6	4	3	1	0.714498785	0.322300123
55	53	6	3	1	2	0.983555656	0
55	111	6	2	2	0	0.478279937	0.039335016
55	220	6	4	3	1	0.485259598	0.206500295
55	253	6	3	1	2	0.990726144	0
55	259	6	4	3	1	0.471842208	0.185434502
55	362	6	5	5	0	0.614735124	0.332438639
62	-84	6	3	2	1	0.34990335	0.111111536
62	-49	6	4	4	0	0.449787167	0.145831044
62	326	6	3	3	0	0.413522506	0.153790349
62	368	6	4	2	2	0.646225722	0.008347372
63	243	6	5	4	1	0.678686938	0.147846417
65	-93	6	6	5	1	0.618571203	0.201284018
66	80	6	4	4	0	0.343105531	0.347451855
68	180	6	3	2	1	0.631514534	0.148450358
68	368	6	3	2	1	0.564873852	0.169359081
71	296	6	3	1	2	0.679679717	0
73	241	6	4	1	3	0.522076297	0
74	-170	6	3	2	1	0.014579249	0.014579249
74	84	6	3	3	0	0.675819034	0.155007125
74	283	6	3	2	1	0.434231788	0.247024412
74	292	6	1	1	0	0.712726776	0
80	-121	6	3	3	0	0.491923212	0.125299732
80	-62	6	4	3	1	0.550727223	0.157063705
80	66	6	4	4	0	0.343105531	0.347451855
83	-41	6	6	4	2	0.250418764	0.131835018
83	384	6	4	1	3	0.834792799	0
84	5	6	4	4	0	0.39589806	0.346225032
84	41	6	3	3	0	0.452113763	0.22767764
84	74	6	3	3	0	0.675819034	0.155007125
85	210	6	2	2	0	0.606942803	0.19112031
85	276	6	4	3	1	0.32252391	0.268393155
85	393	6	1	1	0	0.729894513	0
92	-154	6	5	4	1	0.326160928	0.254830333
92	-28	6	5	4	1	0.607751926	0.213422759
92	-24	6	4	2	2	0.199149049	0.121252328
92	41	6	6	5	1	0.663417872	0.165862703
92	108	6	5	5	0	0.472854774	0.244548532
97	290	6	3	2	1	0.772753376	0.082162397
98	-40	6	3	3	0	0.229944296	0.177552266
98	5	6	5	5	0	0.368812244	0.275287873
98	392	6	4	3	1	0.298666467	0.300079402
100	-9	6	2	2	0	0.475916564	0.297822354
101	309	6	3	1	2	0.433805321	0
107	384	6	6	5	1	0.737839394	0.15473099
108	-94	6	2	1	1	0.264000994	0
108	92	6	5	5	0	0.472854774	0.244548532
108	119	6	5	5	0	0.351610466	0.240762496
108	208	6	3	2	1	0.236978982	0.011880312
108	296	6	3	2	1	0.470707824	0.01673616
109	-49	6	2	1	1	0.876418908	0
109	172	6	4	1	3	0.869354762	0
110	157	6	5	5	0	0.59541281	0.333963454
111	-142	6	3	2	1	0.448711653	0.110650502
111	-64	6	3	3	0	0.571811405	0.189840391
111	-40	6	1	1	0	0.749335522	0
111	55	6	2	2	0	0.478279937	0.039335016
111	258	6	5	4	1	0.573571233	0.141578631
111	274	6	2	2	0	0.017178704	0.017178704
117	-136	6	4	3	1	0.187874512	0.179143411
117	198	6	5	3	2	0.295603302	0.208062017
119	108	6	5	5	0	0.351610466	0.240762496
124	337	6	5	2	3	0.772394577	0.064217918
127	181	6	6	4	2	0.454342409	0.320462278
127	257	6	6	4	2	0.546776218	0.045351051
130	-49	6	3	2	1	0.429459784	0.119406037
130	-26	6	2	1	1	0.679707476	0
130	-11	6	5	3	2	0.505941334	0.030633207
130	224	6	2	2	0	0.741519957	0.142323239
130	228	6	5	2	3	0.529232873	0.069963845
130	336	6	3	3	0	0.66800958	0.181191961
131	-100	6	4	4	0	0.380193518	0.372179029
132	-140	6	4	2	2	0.634156015	0.339499499
132	-102	6	2	1	1	0.830175365	0
132	-97	6	2	2	0	0.843771414	0.129884101
132	35	6	2	1	1	0.735942056	0
132	146	6	1	1	0	0.448400404	0
132	176	6	3	3	0	0.647363223	0.066515202
132	203	6	3	0	3	0	0
132	210	6	2	1	1	0.768849462	0
132	278	6	3	3	0	0.346603009	0.228830938
132	286	6	3	3	0	0.200813268	0.263237321
146	132	6	1	1	0	0.448400404	0
146	210	6	4	4	0	0.666547473	0.089356765
151	-140	6	4	4	0	0.432421741	0.312216528
151	296	6	2	1	1	0.257031026	0
152	-33	6	2	2	0	0.630030722	0.22292965
155	173	6	4	3	1	0.294785729	0.291259635
157	-125	6	4	4	0	0.639863714	0.136504982
157	110	6	5	5	0	0.59541281	0.333963454
163	-74	6	3	3	0	0.485542166	0.231205399
163	392	6	3	2	1	0.431836774	0.097922819
167	-150	6	5	4	1	0.26986434	0.164747891
167	-99	6	5	5	0	0.202642679	0.330845382
169	-60	6	4	3	1	0.169634835	0.239594973
172	-118	6	2	0	2	0	0
172	-14	6	2	1	1	0.128565445	0
172	109	6	4	1	3	0.869354762	0
173	155	6	4	3	1	0.294785729	0.291259635
173	255	6	4	4	0	0.348420221	0.361133686
174	36	6	2	1	1	0	0
174	393	6	4	3	1	0.246650068	0.178077131
175	-90	6	4	3	1	0.679702049	0.242596161
176	-51	6	3	1	2	0.713887313	0
176	-46	6	3	2	1	0.360039743	0.260828518
176	132	6	3	3	0	0.647363223	0.066515202
176	261	6	3	2	1	0.477841389	0.067530878
180	-115	6	3	2	1	0.274138834	0.274138834
180	68	6	3	2	1	0.631514534	0.148450358
180	190	6	2	1	1	0.849717546	0
180	293	6	1	0	1	0	0
181	-159	6	6	5	1	0.44169999	0.183997244
181	-137	6	5	3	2	0.444945389	0.036301588
181	-58	6	2	2	0	0.37915754	0.341335421
181	127	6	6	4	2	0.454342409	0.320462278
185	-162	6	5	4	1	0.267617312	0.173136944
185	38	6	4	4	0	0.551412521	0.069241502
185	286	6	5	4	1	0.574170057	0.312670819
187	38	6	3	3	0	0.367704536	0.183106776
190	-15	6	3	1	2	0.698428738	0
190	180	6	2	1	1	0.849717546	0
190	302	6	3	2	1	0.391208644	0.057294689
197	202	6	1	0	1	0	0
198	-49	6	4	4	0	0.389736008	0.158924866
198	117	6	5	3	2	0.295603302	0.208062017
199	-28	6	5	5	0	0.442420304	0.244083999
199	385	6	6	6	0	0.352471646	0.274950907
202	197	6	1	0	1	0	0
203	132	6	3	0	3	0	0
206	-29	6	5	4	1	0.478119817	0.158958082
206	245	6	4	2	2	0.203620878	0.008993931
206	296	6	3	3	0	0.555339933	0.398022577
207	264	6	4	4	0	0.565094569	0.327062221
208	-9	6	2	2	0	0.805175707	0.031436788
208	108	6	3	2	1	0.236978982	0.011880312
210	85	6	2	2	0	0.606942803	0.19112031
210	132	6	2	1	1	0.768849462	0
210	146	6	4	4	0	0.666547473	0.089356765
210	393	6	3	2	1	0.252931719	0.09416293
220	53	6	4	2	2	0.246555614	0.246555614
220	55	6	4	3	1	0.485259598	0.206500295
220	290	6	5	3	2	0.525186698	0.173139251
223	-159	6	2	2	0	0.527767557	0.003474448
223	-125	6	3	1	2	0.448400404	0
223	-40	6	1	1	0	0.310584261	0
224	-45	6	4	4	0	0.549443841	0.306988266
224	130	6	2	2	0	0.741519957	0.142323239
224	228	6	3	0	3	0	0
224	362	6	3	2	1	0.516610862	0.029989159
224	395	6	5	3	2	0.493549638	0.375608528
227	-118	6	3	3	0	0.531231433	0.168203489
227	33	6	3	2	1	0.489321572	0.141354126
228	-102	6	2	1	1	0.735942056	0
228	-33	6	3	3	0	0.704669474	0.0769431
228	130	6	5	2	3	0.529232873	0.069963845
228	224	6	3	0	3	0	0
228	286	6	4	3	1	0.455100047	0.084743176
234	-82	6	2	0	2	0	0
234	266	6	4	4	0	0.475732218	0.16467686
236	-42	6	3	2	1	0.365331492	0.365331492
241	-156	6	4	2	2	0.598830399	0.182489416
241	-154	6	4	4	0	0.646918012	0.150132063
241	-99	6	4	2	2	0.59921369	0.165133448
241	73	6	4	1	3	0.522076297	0
241	286	6	5	4	1	0.482575014	0.235440578
243	-102	6	4	2	2	0.461976712	0.296422598
243	63	6	5	4	1	0.678686938	0.147846417
245	-91	6	2	1	1	0.625087745	0
245	-60	6	4	2	2	0.21593823	0.21593823
245	206	6	4	2	2	0.203620878	0.008993931
245	393	6	3	3	0	0.676688532	0.091652996
247	276	6	3	2	1	0.079272529	0.079272529
253	-170	6	2	0	2	0	0
253	55	6	3	1	2	0.990726144	0
253	339	6	3	3	0	0.248569631	0.176736407
255	-100	6	3	3	0	0.522859343	0.189375538
255	173	6	4	4	0	0.348420221	0.361133686
255	393	6	2	2	0	0.207010293	0.207010293
256	-121	6	4	3	1	0.743449867	0.078034334
256	-100	6	2	2	0	0.496135964	0.496135964
256	259	6	4	4	0	0.338569415	0.285501915
256	349	6	5	3	2	0.294053208	0.346199133
257	-40	6	2	2	0	0.320211644	0.320211644
257	127	6	6	4	2	0.546776218	0.045351051
258	111	6	5	4	1	0.573571233	0.141578631
258	362	6	4	3	1	0.27078285	0.147375034
259	-90	6	3	3	0	0.721475134	0.129002937
259	55	6	4	3	1	0.471842208	0.185434502
259	256	6	4	4	0	0.338569415	0.285501915
261	176	6	3	2	1	0.477841389	0.067530878
264	207	6	4	4	0	0.565094569	0.327062221
265	-91	6	2	0	2	0	0
265	-11	6	4	2	2	0.703039753	0.290004587
265	53	6	4	2	2	0.797873034	0.021693646
265	273	6	3	2	1	0.466378037	0.249628201
265	283	6	4	3	1	0.871090839	0.102618848
265	384	6	4	1	3	0.216749836	0
266	234	6	4	4	0	0.475732218	0.16467686
273	265	6	3	2	1	0.466378037	0.249628201
274	111	6	2	2	0	0.017178704	0.017178704
275	-159	6	4	2	2	0.390736627	0.378010524
275	335	6	4	2	2	0.618010911	0.10514709
276	-90	6	5	3	2	0.433605835	0.281264316
276	-33	6	4	2	2	0.22362646	0.183415915
276	85	6	4	3	1	0.32252391	0.268393155
276	247	6	3	2	1	0.079272529	0.079272529
278	132	6	3	3	0	0.346603009	0.228830938
283	-31	6	4	1	3	0.882785859	0
283	74	6	3	2	1	0.434231788	0.247024412
283	265	6	4	3	1	0.871090839	0.102618848
286	-33	6	4	4	0	0.51210781	0.263482142
286	132	6	3	3	0	0.200813268	0.263237321
286	185	6	5	4	1	0.574170057	0.312670819
286	228	6	4	3	1	0.455100047	0.084743176
286	241	6	5	4	1	0.482575014	0.235440578
290	-91	6	1	0	1	0	0
290	97	6	3	2	1	0.772753376	0.082162397
290	220	6	5	3	2	0.525186698	0.173139251
292	74	6	1	1	0	0.712726776	0
293	-79	6	5	2	3	0.517597807	0.328211742
293	-58	6	3	3	0	0.353588633	0.170942255
293	46	6	5	5	0	0.667585674	0.210646779
293	180	6	1	0	1	0	0
293	331	6	2	1	1	0.278925766	0
293	362	6	4	4	0	0.222120072	0.21765489
296	71	6	3	1	2	0.679679717	0
296	108	6	3	2	1	0.470707824	0.01673616
296	151	6	2	1	1	0.257031026	0
296	206	6	3	3	0	0.555339933	0.398022577
302	42	6	0	0	0	0	0
302	190	6	3	2	1	0.391208644	0.057294689
308	-28	6	6	3	3	0.629942405	0.222794065
308	-24	6	4	3	1	0.318712528	0.229560517
309	101	6	3	1	2	0.433805321	0
310	-133	6	4	3	1	0.259897883	0.174107418
310	42	6	4	3	1	0.40180643	0.291648238
311	362	6	4	1	3	0.655499029	0
314	388	6	3	1	2	0	0
315	-49	6	3	3	0	0.247512243	0.195709004
315	-35	6	3	1	2	0.221970559	0
320	-79	6	4	3	1	0.210671788	0.16120446
325	-31	6	2	2	0	0.602910015	0.245983666
326	62	6	3	3	0	0.413522506	0.153790349
331	-105	6	3	3	0	0.649242444	0.129985982
331	-33	6	2	1	1	0.04332218	0
331	293	6	2	1	1	0.278925766	0
331	344	6	2	2	0	0.618879602	0.170850949
331	362	6	3	3	0	0.620697525	0.106775796
335	-159	6	5	5	0	0.324168614	0.219742294
335	-93	6	5	5	0	0.504055798	0.326797569
335	-33	6	4	3	1	0.193038828	0.233827055
335	275	6	4	2	2	0.618010911	0.10514709
336	130	6	3	3	0	0.66800958	0.181191961
337	-157	6	5	1	4	0.011182318	0
337	-24	6	4	1	3	0.911617569	0
337	124	6	5	2	3	0.772394577	0.064217918
339	253	6	3	3	0	0.248569631	0.176736407
344	42	6	5	2	3	0.770379171	0.01935138
344	331	6	2	2	0	0.618879602	0.170850949
349	-90	6	5	2	3	0.400784207	0.389035185
349	256	6	5	3	2	0.294053208	0.346199133
355	-33	6	2	1	1	0.402714831	0
362	-104	6	6	5	1	0.373394966	0.248223613
362	-72	6	2	1	1	0.900223557	0
362	-42	6	2	2	0	0.5719812	0.170341384
362	-33	6	2	2	0	0.462395564	0.059680733
362	-18	6	4	3	1	0.681108395	0.253326039
362	55	6	5	5	0	0.614735124	0.332438639
362	224	6	3	2	1	0.516610862	0.029989159
362	258	6	4	3	1	0.27078285	0.147375034
362	293	6	4	4	0	0.222120072	0.21765489
362	311	6	4	1	3	0.655499029	0
362	331	6	3	3	0	0.620697525	0.106775796
362	378	6	5	3	2	0.364158419	0.12239503
364	-23	6	5	4	1	0.327226392	0.235125107
367	-151	6	4	2	2	0.285305735	0.025170946
368	62	6	4	2	2	0.646225722	0.008347372
368	68	6	3	2	1	0.564873852	0.169359081
374	-151	6	4	3	1	0.832462888	0.12372536
374	-50	6	4	2	2	0.240432494	0.240432494
374	-27	6	5	3	2	0.751367432	0.026012795
375	-57	6	3	2	1	0.20574703	0.108889721
378	362	6	5	3	2	0.364158419	0.12239503
382	-126	6	5	2	3	0.665611156	0.25159057
384	-41	6	4	2	2	0.445630468	0.13353206
384	-33	6	2	1	1	0.040210545	0
384	83	6	4	1	3	0.834792799	0
384	107	6	6	5	1	0.737839394	0.15473099
384	265	6	4	1	3	0.216749836	0
385	-133	6	5	4	1	0.330497332	0.103969297
385	-45	6	5	4	1	0.503975136	0.122019492
385	21	6	2	2	0	0.814087102	0.072101198
385	-126	6	4	3	1	0.55067405	0.367482951
385	199	6	6	6	0	0.352471646	0.274950907
385	392	6	5	5	0	0.461120569	0.247566376
388	314	6	3	1	2	0	0
392	-170	6	3	3	0	0.632957685	0.227464596
392	-151	6	3	1	2	0.353436426	0
392	-138	6	4	2	2	0.307979489	0.307979489
392	-133	6	3	3	0	0.470040421	0.323386446
392	-91	6	5	3	2	0.391715322	0.238471234
392	98	6	4	3	1	0.298666467	0.300079402
392	163	6	3	2	1	0.431836774	0.097922819
392	385	6	5	5	0	0.461120569	0.247566376
393	85	6	1	1	0	0.729894513	0
393	174	6	4	3	1	0.246650068	0.178077131
393	210	6	3	2	1	0.252931719	0.09416293
393	245	6	3	3	0	0.676688532	0.091652996
393	255	6	2	2	0	0.207010293	0.207010293
395	-45	6	4	3	1	0.486891206	0.09367447
395	-40	6	1	0	1	0	0
395	224	6	5	3	2	0.493549638	0.375608528
-171	8	5	2	2	0	0.172845258	0.016540807
-171	41	5	2	0	2	0	0
-171	337	5	5	4	1	0.465136972	0.283633281
-170	-80	5	1	1	0	0.740923208	0
-170	62	5	2	2	0	0.559117108	0.366009647
-170	163	5	2	1	1	0.366903499	0
-170	303	5	2	2	0	0.51177562	0.372067575
-170	326	5	5	3	2	0.524511998	0.178145303
-169	-33	5	3	2	1	0.751067317	0.120017671
-169	210	5	4	2	2	0.496487192	0.103637891
-169	253	5	4	4	0	0.721359086	0.241806886
-168	155	5	2	1	1	0.715666788	0
-168	253	5	3	2	1	0.391580142	0.391580142
-166	-33	5	3	2	1	0.42912364	0.022081265
-166	145	5	3	2	1	0.130808428	0.111323043
-166	283	5	4	3	1	0.420274664	0.290634525
-166	308	5	3	2	1	0.009742692	0.009742692
-165	-76	5	3	2	1	0.662746861	0.025644551
-165	-45	5	3	3	0	0.537460246	0.160820525
-165	-43	5	3	1	2	0.007344041	0
-165	-28	5	3	3	0	0.25279977	0.357512863
-165	35	5	3	3	0	0.103492227	0.146360111
-165	42	5	3	3	0	0.593848498	0.174580286
-165	77	5	1	1	0	0.244289612	0
-165	89	5	2	2	0	0.374122935	0.025064607
-165	151	5	3	3	0	0.49155331	0.196349727
-165	174	5	3	2	1	0.597454487	0.286870226
-165	197	5	4	3	1	0.332374104	0.307715808
-165	302	5	0	0	0	0	0
-164	-81	5	2	0	2	0	0
-164	223	5	3	2	1	0.441140207	0.294678209
-164	303	5	2	1	1	0.754239123	0
-164	385	5	2	0	2	0	0
-164	392	5	3	1	2	0.547238365	0
-162	38	5	3	3	0	0.079723719	0.056847994
-162	265	5	2	0	2	0	0
-160	-118	5	0	0	0	0	0
-160	-100	5	2	2	0	0.583700194	0.408571734
-160	-79	5	3	3	0	0.552347083	0.152214205
-160	-33	5	2	1	1	0.407042375	0
-160	-11	5	1	0	1	0	0
-160	26	5	4	3	1	0.503309399	0.069035922
-160	74	5	2	1	1	0.730871894	0
-160	100	5	2	1	1	0.672465152	0
-160	109	5	1	1	0	0.459467739	0
-160	199	5	4	1	3	0.672465152	0
-160	259	5	2	1	1	0.40605525	0
-160	261	5	2	1	1	0.59786417	0
-160	276	5	5	4	1	0.306308027	0.396832233
-160	293	5	1	1	0	0.748991726	0
-160	315	5	0	0	0	0	0
-160	331	5	3	2	1	0.517797054	0.474474874
-160	355	5	1	1	0	0.326889383	0
-159	-65	5	4	3	1	0.413313384	0.123036525
-159	-33	5	5	5	0	0.489826355	0.164612364
-159	64	5	4	4	0	0.344323406	0.246391154
-159	186	5	3	3	0	0.279859141	0.313264794
-159	187	5	4	3	1	0.62004415	0.179449327
-159	227	5	5	4	1	0.579872194	0.327817719
-159	331	5	3	2	1	0.53581577	0.256890004
-157	-137	5	2	2	0	0.687870148	0.310909749
-157	-94	5	1	1	0	0.998779897	0
-157	-18	5	3	3	0	0.589670808	0.156039017
-157	23	5	4	4	0	0.222573447	0.234062464
-157	35	5	2	0	2	0	0
-157	180	5	4	0	4	0	0
-157	220	5	3	1	2	0.757489855	0
-157	389	5	3	1	2	0.566702577	0
-156	-134	5	2	2	0	0.380959845	0.060312494
-156	-79	5	4	2	2	0.455398345	0.390411204
-156	-50	5	4	3	1	0.849991169	0.065784622
-156	-40	5	4	3	1	0.714659295	0.269568502
-156	1	5	1	0	1	0	0
-156	7	5	3	2	1	0.585759142	0.137398859
-156	8	5	2	0	2	0	0
-156	36	5	3	3	0	0.311932635	0.146576779
-156	45	5	3	3	0	0.135700357	0.191909286
-156	130	5	3	3	0	0.668308656	0.149799423
-156	132	5	1	1	0	0.531242005	0
-156	167	5	4	3	1	0.373945329	0.270759
-156	176	5	2	2	0	0.048428655	0.048428655
-156	181	5	4	2	2	0.512983558	0.018258447
-156	266	5	3	3	0	0.53281563	0.13656623
-156	275	5	2	1	1	0.551100331	0
-156	293	5	4	3	1	0.367055262	0.229335805
-156	325	5	3	2	1	0.280884317	0.217573027
-156	355	5	4	4	0	0.390687846	0.27675957
-156	375	5	4	3	1	0.431288149	0.315121328
-154	31	5	2	2	0	0.392102935	0.392102935
-153	-138	5	4	3	1	0.805185022	0.133223157
-153	-20	5	4	3	1	0.276415055	0.146844787
-153	172	5	2	1	1	0.887917596	0
-153	309	5	5	3	2	0.568868422	0.250333973
-152	-49	5	4	4	0	0.469821183	0.204983385
-152	-40	5	1	1	0	0.764347138	0
-151	-133	5	4	4	0	0.487184074	0.291946264
-151	-113	5	2	0	2	0	0
-151	-79	5	3	2	1	0.528480143	0.110030857
-151	-74	5	4	3	1	0.463817494	0.135348393
-151	-60	5	4	4	0	0.367607716	0.262073686
-151	-44	5	3	2	1	0.3937307	0.040294274
-151	-29	5	4	2	2	0.468851294	0.351920794
-151	-11	5	3	2	1	0.624515389	0.3643806
-151	45	5	1	1	0	0.370324073	0
-151	100	5	5	3	2	0.625571136	0.181859709
-151	124	5	3	2	1	0.456343074	0.224022812
-151	310	5	4	4	0	0.418726236	0.289627998
-151	346	5	3	2	1	0.330472202	0.041723422
-150	-99	5	4	2	2	0.867843561	0.004957333
-150	-54	5	3	2	1	0.556152772	0.306733456
-150	-11	5	5	4	1	0.647531229	0.31464511
-148	296	5	2	2	0	0.836701899	0.075876378
-143	-60	5	3	2	1	0.412275564	0.38351334
-143	-35	5	4	3	1	0.505569901	0.216133405
-143	165	5	4	2	2	0.113808399	0.113808399
-143	286	5	4	2	2	0.158529119	0.158529119
-143	315	5	4	3	1	0.450435593	0.13189185
-143	374	5	4	2	2	0.526607924	0.050054707
-143	382	5	2	2	0	0.307549452	0.269113179
-143	388	5	4	2	2	0.302712427	0.273950204
-142	-97	5	3	2	1	0.711596717	0.166645556
-142	-43	5	2	2	0	0.569903979	0.00674374
-142	-40	5	0	0	0	0	0
-142	35	5	3	3	0	0.565682021	0.035278041
-142	55	5	4	3	1	0.556195108	0.170555347
-142	69	5	2	2	0	0.535680013	0.049410442
-142	84	5	3	3	0	0.787596318	0.138732221
-142	89	5	2	2	0	0.840766377	0.142789279
-141	-95	5	4	4	0	0.495335775	0.128169277
-141	-77	5	4	3	1	0.678457675	0.275723551
-141	-53	5	3	3	0	0.381034278	0.202289419
-141	73	5	1	1	0	0.446721283	0
-141	197	5	2	2	0	0.333895182	0.319580003
-141	337	5	3	2	1	0.380280692	0.327895967
-140	-33	5	2	2	0	0.533677664	0.19719423
-140	55	5	3	3	0	0.520312962	0.40599841
-140	74	5	2	0	2	0	0
-140	117	5	4	3	1	0.714146113	0.299394007
-140	130	5	2	2	0	0.807329506	0.038480043
-140	201	5	2	1	1	0.588480863	0
-138	-153	5	4	3	1	0.805185022	0.133223157
-138	-119	5	4	2	2	0.680080505	0.064121527
-138	-40	5	4	4	0	0.334193595	0.351997059
-138	-11	5	3	2	1	0.599579572	0.310830792
-138	78	5	5	4	1	0.151059055	0.176687627
-138	336	5	5	4	1	0.346048256	0.337133395
-137	-157	5	2	2	0	0.687870148	0.310909749
-137	-90	5	3	3	0	0.492201676	0.377721657
-137	80	5	4	3	1	0.394332453	0.385804276
-137	146	5	3	1	2	0.000696932	0
-137	259	5	2	1	1	0.998779897	0
-136	-130	5	4	3	1	0.472439683	0.296058875
-136	144	5	4	2	2	0.531732334	0.064199256
-136	220	5	4	2	2	0.499851103	0.486693017
-136	253	5	2	1	1	0	0
-136	256	5	3	1	2	0.773522322	0
-136	395	5	4	3	1	0.406566954	0.287988666
-134	-156	5	2	2	0	0.380959845	0.060312494
-134	-31	5	4	3	1	0.361960325	0.144713289
-134	62	5	2	2	0	0.569913007	0.144135054
-134	92	5	4	4	0	0.587216674	0.32184385
-134	132	5	2	2	0	0.303035554	0.302604252
-134	165	5	2	0	2	0	0
-134	195	5	3	3	0	0.37019463	0.222281018
-133	-151	5	4	4	0	0.487184074	0.291946264
-133	-118	5	3	3	0	0.663651277	0.237143125
-133	-60	5	3	2	1	0.369119379	0.153326618
-133	-45	5	5	5	0	0.515076413	0.19666011
-133	7	5	3	1	2	0.175979082	0
-133	42	5	3	2	1	0.41659771	0.41659771
-133	62	5	2	1	1	0.925126755	0
-133	167	5	4	3	1	0.405429169	0.088805272
-133	181	5	3	2	1	0.203550536	0.203550536
-133	255	5	3	1	2	0	0
-133	286	5	3	2	1	0.634252719	0.352506111
-133	364	5	4	2	2	0.189174961	0.117692774
-133	395	5	5	5	0	0.55654255	0.306917299
-131	-100	5	4	3	1	0.378672146	0.02821454
-131	-57	5	3	3	0	0.387363605	0.167881864
-131	-8	5	3	3	0	0.397953143	0.392328708
-131	117	5	3	3	0	0.371990123	0.175237602
-131	157	5	2	1	1	0.430990773	0
-131	198	5	3	3	0	0.456409845	0.233640743
-131	220	5	2	1	1	0.534898617	0
-131	253	5	2	0	2	0	0
-131	255	5	2	2	0	0.47776648	0.183451334
-131	256	5	3	2	1	0.386761161	0.386761161
-131	309	5	3	2	1	0.755503083	0.073238677
-131	336	5	4	4	0	0.485071229	0.362624671
-130	-136	5	4	3	1	0.472439683	0.296058875
-130	-121	5	2	1	1	0.659752124	0
-130	-31	5	3	3	0	0.492880982	0.129184165
-130	-24	5	3	2	1	0.512082136	0.440599949
-130	33	5	4	3	1	0.699730992	0.301963072
-130	46	5	4	3	1	0.562611704	0.189649159
-130	53	5	2	1	1	0.47389014	0
-130	62	5	4	4	0	0.45287913	0.174257234
-130	76	5	2	2	0	0.911952283	0.040729801
-130	158	5	2	1	1	0.671697334	0
-130	227	5	3	2	1	0.928402743	0.057180261
-130	286	5	3	2	1	0.337630623	0.337630623
-130	325	5	1	1	0	0.498457344	0
-130	368	5	4	4	0	0.559328753	0.282679728
-128	-90	5	2	2	0	0.45850247	0.24967419
-128	256	5	4	3	1	0.148943046	0.185258994
-126	-78	5	3	3	0	0.226572437	0.218137453
-126	174	5	4	1	3	0	0
-126	180	5	3	1	2	0.745488658	0
-126	392	5	3	1	2	0	0
-125	-93	5	3	2	1	0.700533269	0.058468081
-125	-47	5	3	3	0	0.727091603	0.020560209
-125	-43	5	4	4	0	0.680904494	0.161019869
-125	-28	5	3	3	0	0.573496445	0.108372633
-125	80	5	3	3	0	0.292859603	0.249742143
-125	128	5	2	1	1	0.31047668	0
-125	290	5	2	1	1	0.203247901	0
-125	366	5	3	3	0	0.353197969	0.309040495
-125	386	5	4	2	2	0.346002746	0.342388665
-125	392	5	5	4	1	0.44714062	0.203375776
-124	-61	5	4	4	0	0.595099626	0.20581365
-124	265	5	3	3	0	0.583537163	0.149668055
-121	-130	5	2	1	1	0.659752124	0
-121	53	5	3	3	0	0.074905885	0.085246201
-121	106	5	3	1	2	0.475751692	0
-121	117	5	3	3	0	0.294014719	0.051781674
-121	145	5	4	3	1	0.593299317	0.093676445
-121	157	5	1	1	0	0.871222482	0
-121	204	5	2	1	1	0.004371581	0
-121	336	5	5	5	0	0.532501903	0.243649554
-121	362	5	1	0	1	0	0
-121	386	5	1	1	0	0	0
-120	-100	5	3	3	0	0.512711915	0.066343391
-120	-67	5	1	1	0	0.63814651	0
-120	253	5	2	1	1	0.740763583	0
-120	336	5	3	3	0	0.532015293	0.070029154
-119	-138	5	4	2	2	0.680080505	0.064121527
-119	-111	5	4	2	2	0.471769252	0.127010356
-119	-91	5	4	1	3	0.409071633	0
-119	-49	5	2	1	1	0.264000994	0
-119	-29	5	4	4	0	0.28478657	0.20983811
-119	175	5	4	2	2	0.280275828	0.064483067
-119	180	5	3	3	0	0.695063825	0.06810873
-119	198	5	4	2	2	0.43486354	0.172443973
-119	265	5	1	1	0	0.501830603	0
-119	283	5	4	3	1	0.377114222	0.264050015
-119	336	5	3	0	3	0	0
-118	-160	5	0	0	0	0	0
-118	-133	5	3	3	0	0.663651277	0.237143125
-118	-76	5	2	1	1	0.21211195	0
-118	-51	5	2	2	0	0.201422177	0.061208305
-118	-49	5	2	0	2	0	0
-118	-41	5	3	2	1	0.422186544	0.335939764
-118	-26	5	2	2	0	0.841430248	0.010399014
-118	42	5	2	2	0	0.543357481	0.172309306
-118	45	5	3	3	0	0.497576463	0.090609532
-118	74	5	1	1	0	0.262630482	0
-118	110	5	2	2	0	0.659726177	0.122936714
-118	119	5	3	2	1	0.42397142	0.304125905
-118	151	5	1	1	0	0.768849462	0
-118	180	5	3	2	1	0.232963789	0.146717009
-118	206	5	2	2	0	0.453486842	0.105519397
-118	296	5	3	2	1	0.484332114	0.086645747
-118	299	5	3	2	1	0.770614607	0.105068098
-118	320	5	2	2	0	0.368536311	0.248690796
-118	324	5	1	1	0	0.743766908	0
-118	331	5	2	1	1	0.769038417	0
-118	356	5	1	1	0	0.262630482	0
-115	-42	5	3	2	1	0.179970116	0.179970116
-115	33	5	3	3	0	0.308583894	0.248080925
-115	201	5	2	2	0	0.568885515	0.092332299
-115	293	5	2	1	1	0.686740152	0
-113	-151	5	2	0	2	0	0
-113	119	5	3	3	0	0.418989028	0.137155117
-113	253	5	5	3	2	0.448739737	0.332962035
-113	337	5	5	3	2	0.48394737	0.259734104
-112	-107	5	1	1	0	0	0
-112	9	5	4	2	2	0.774401708	0.043738725
-112	92	5	2	2	0	0.358683018	0.149918444
-111	-119	5	4	2	2	0.471769252	0.127010356
-111	-93	5	4	3	1	0.375567384	0.158106396
-111	144	5	3	2	1	0.561239289	0.034692301
-111	276	5	5	3	2	0.571164565	0.170390803
-111	377	5	5	4	1	0.660395005	0.149729479
-107	-112	5	1	1	0	0	0
-107	54	5	3	3	0	0.372551288	0.245517737
-107	208	5	2	2	0	0	0
-106	199	5	5	5	0	0.471908932	0.296425201
-106	362	5	4	3	1	0.296837677	0.124389092
-105	-90	5	4	3	1	0.349003721	0.163792654
-105	-81	5	2	1	1	0.876397365	0
-105	-43	5	3	3	0	0.567980387	0.184574016
-105	-12	5	4	4	0	0.401296346	0.262468544
-105	-6	5	4	4	0	0.754182563	0.137426461
-105	255	5	3	2	1	0.629615384	0.174398459
-105	338	5	1	1	0	0.733343536	0
-104	-90	5	5	4	1	0.625607201	0.244723397
-104	167	5	4	4	0	0.645625296	0.216963402
-104	241	5	5	4	1	0.294121031	0.197305979
-104	256	5	3	3	0	0.372661559	0.263754736
-102	-28	5	4	3	1	0.584709596	0.297832659
-102	74	5	2	2	0	0.085259732	0.080294382
-102	112	5	1	1	0	0.7414548	0
-102	256	5	2	1	1	0.783160283	0
-102	326	5	3	3	0	0.007435829	0.010515851
-100	-160	5	2	2	0	0.583700194	0.408571734
-100	-131	5	4	3	1	0.378672146	0.02821454
-100	-120	5	3	3	0	0.512711915	0.066343391
-100	42	5	4	3	1	0.617362284	0.120253608
-100	86	5	3	3	0	0.421693854	0.38207838
-100	135	5	3	3	0	0.138429572	0.082799048
-100	344	5	5	4	1	0.488077066	0.134730386
-99	-150	5	4	2	2	0.867843561	0.004957333
-99	-40	5	2	1	1	0.43959622	0
-99	-18	5	3	2	1	0.310861612	0.310861612
-99	26	5	4	2	2	0.632459632	0.312547549
-99	84	5	4	4	0	0.828811708	0.105009505
-99	224	5	5	3	2	0.770484518	0.234899245
-99	257	5	4	4	0	0.737258296	0.173013875
-98	-50	5	5	3	2	0.318872226	0.225486377
-98	331	5	3	3	0	0.597872298	0.141220229
-97	-142	5	3	2	1	0.711596717	0.166645556
-97	-91	5	2	1	1	0.561304853	0
-97	111	5	3	3	0	0.416477505	0.359968123
-97	283	5	4	2	2	0.626080043	0.08433226
-97	288	5	3	1	2	0.032400129	0
-97	339	5	4	4	0	0.464647701	0.336439559
-95	-141	5	4	4	0	0.495335775	0.128169277
-94	-157	5	1	1	0	0.998779897	0
-94	-45	5	2	2	0	0.738754244	0.09142112
-94	-29	5	0	0	0	0	0
-94	-2	5	1	1	0	0.552831499	0
-94	80	5	2	1	1	0.484385482	0
-93	-125	5	3	2	1	0.700533269	0.058468081
-93	-111	5	4	3	1	0.375567384	0.158106396
-93	-54	5	2	2	0	0.277847842	0.223232095
-93	290	5	3	1	2	0	0
-92	108	5	5	5	0	0.370251069	0.213187489
-92	283	5	3	3	0	0.786168113	0.053784031
-92	331	5	3	3	0	0.532522247	0.3707875
-91	-119	5	4	1	3	0.409071633	0
-91	-97	5	2	1	1	0.561304853	0
-91	-33	5	4	2	2	0.606820938	0.127411995
-91	21	5	4	3	1	0.203101394	0.254044973
-91	38	5	4	3	1	0.334713773	0.248560927
-91	107	5	3	3	0	0.846085988	0.076786114
-91	172	5	2	2	0	0.307979489	0.307979489
-91	173	5	5	3	2	0.397242684	0.296765201
-91	307	5	2	2	0	0.339839859	0.339839859
-91	375	5	4	3	1	0.376552704	0.365273094
-90	-137	5	3	3	0	0.492201676	0.377721657
-90	-128	5	2	2	0	0.45850247	0.24967419
-90	-105	5	4	3	1	0.349003721	0.163792654
-90	-104	5	5	4	1	0.625607201	0.244723397
-90	-28	5	4	4	0	0.767279919	0.114628126
-90	-20	5	2	2	0	0.914786149	0.003276226
-90	8	5	4	4	0	0.45446411	0.381448871
-90	146	5	4	1	3	0.731840443	0
-90	216	5	4	4	0	0.772829281	0.128131291
-90	224	5	4	3	1	0.596523368	0.40840923
-90	245	5	4	2	2	0.751038238	0.160471686
-90	336	5	5	3	2	0.11274164	0.080549928
-90	385	5	3	2	1	0.510592153	0.408346186
-90	386	5	3	3	0	0.420603534	0.332790593
-90	388	5	3	2	1	0.717090139	0.269061486
-89	127	5	3	2	1	0.464973303	0.066609879
-89	181	5	3	3	0	0.575494779	0.185209679
-89	220	5	2	1	1	0.600125083	0
-87	171	5	4	4	0	0.264637467	0.267330054
-87	195	5	3	2	1	0.196177267	0.16313911
-87	276	5	4	3	1	0.514281146	0.346351461
-85	62	5	4	4	0	0.409248596	0.194510964
-85	227	5	4	3	1	0.551232885	0.08552862
-84	144	5	3	2	1	0.242045218	0.221105392
-84	296	5	2	2	0	0.354087132	0.115295319
-82	-8	5	1	1	0	0.004371581	0
-82	197	5	1	1	0	0.480053835	0
-81	-164	5	2	0	2	0	0
-81	-105	5	2	1	1	0.876397365	0
-81	7	5	3	2	1	0.087989541	0.087989541
-81	32	5	1	1	0	0.55751732	0
-81	68	5	3	3	0	0.503366783	0.270766204
-81	132	5	0	0	0	0	0
-81	146	5	2	0	2	0	0
-81	316	5	4	2	2	0.340108749	0.18500647
-80	-170	5	1	1	0	0.740923208	0
-80	72	5	4	3	1	0.313767868	0.171753573
-80	107	5	2	2	0	0.492508562	0.175450324
-80	324	5	3	3	0	0.562007538	0.176384733
-79	-160	5	3	3	0	0.552347083	0.152214205
-79	-156	5	4	2	2	0.455398345	0.390411204
-79	-151	5	3	2	1	0.528480143	0.110030857
-79	-72	5	3	2	1	0.400567971	0.343527784
-79	-61	5	4	4	0	0.549631177	0.333910588
-79	-51	5	2	2	0	0.157117766	0.154980643
-79	-15	5	4	4	0	0.59444211	0.233424888
-79	46	5	4	4	0	0.70335772	0.283964903
-79	89	5	3	2	1	0.643540944	0.202268605
-79	169	5	2	1	1	0.638135928	0
-79	216	5	2	2	0	0.638255047	0.207554502
-79	223	5	3	2	1	0.380929669	0.248998927
-79	331	5	4	4	0	0.473595201	0.219253831
-78	-126	5	3	3	0	0.226572437	0.218137453
-78	167	5	3	2	1	0.579426789	0.181398733
-78	303	5	2	2	0	0.559114549	0.316568156
-78	335	5	3	3	0	0.428331016	0.356139588
-78	384	5	3	1	2	0.408215165	0
-77	-141	5	4	3	1	0.678457675	0.275723551
-77	26	5	2	1	1	0.319912083	0
-77	241	5	3	2	1	0.47151312	0.12441847
-76	-165	5	3	2	1	0.662746861	0.025644551
-76	-118	5	2	1	1	0.21211195	0
-76	-28	5	5	4	1	0.460301119	0.321580752
-76	26	5	2	1	1	0.319912083	0
-76	63	5	2	1	1	0.20882828	0
-76	74	5	2	1	1	0.262630482	0
-76	92	5	3	3	0	0.394591793	0.189374713
-76	135	5	3	2	1	0.264370182	0.055541901
-76	227	5	2	2	0	0.825867297	0.033161523
-76	243	5	4	3	1	0.504465551	0.259689301
-76	276	5	3	3	0	0.443941347	0.31799366
-74	-151	5	4	3	1	0.463817494	0.135348393
-74	-63	5	2	1	1	0.353919027	0
-74	-18	5	4	3	1	0.350584289	0.384713442
-74	7	5	3	3	0	0.553394916	0.182641466
-74	31	5	1	1	0	0.688391411	0
-74	213	5	3	3	0	0.668166412	0.237982852
-74	275	5	3	1	2	0.672185352	0
-74	279	5	2	1	1	0.478535734	0
-74	293	5	1	1	0	0.671590325	0
-74	355	5	3	1	2	0.478535734	0
-73	-11	5	4	3	1	0.393816818	0.258781376
-73	283	5	2	2	0	0.031303143	0.031303143
-73	310	5	4	3	1	0.468382848	0.354245654
-72	-79	5	3	2	1	0.400567971	0.343527784
-72	278	5	2	1	1	0.393749604	0
-71	44	5	3	2	1	0.55067905	0.418748308
-71	338	5	2	1	1	0.570977861	0
-69	302	5	3	2	1	0.450854623	0.116940668
-67	-120	5	1	1	0	0.63814651	0
-67	-8	5	4	2	2	0.391476516	0.158965902
-67	26	5	4	4	0	0.341459211	0.300429331
-67	36	5	4	3	1	0.641208062	0.09503447
-67	243	5	3	2	1	0.567227762	0.148778476
-67	256	5	5	4	1	0.494859732	0.130316813
-67	293	5	2	1	1	0.940437567	0
-66	-51	5	5	0	5	0	0
-66	176	5	3	1	2	0.713887313	0
-66	223	5	3	3	0	0.550020738	0.280551477
-66	302	5	4	3	1	0.478700815	0.35015022
-66	337	5	4	3	1	0.465767837	0.152769875
-66	338	5	2	2	0	0.551387391	0.073913165
-65	-159	5	4	3	1	0.413313384	0.123036525
-65	-2	5	4	3	1	0.348798883	0.332866782
-65	7	5	3	3	0	0.291209618	0.210945497
-65	46	5	4	2	2	0.617739868	0.226359742
-65	89	5	5	3	2	0.647350341	0.170039687
-65	310	5	4	2	2	0.290741088	0.210034898
-65	349	5	3	1	2	0.871222482	0
-65	362	5	4	3	1	0.5507352	0.127417954
-64	393	5	2	1	1	0.956959812	0
-63	-74	5	2	1	1	0.353919027	0
-62	292	5	3	2	1	0.702920242	0.262729018
-61	-124	5	4	4	0	0.595099626	0.20581365
-61	-79	5	4	4	0	0.549631177	0.333910588
-61	-33	5	3	3	0	0.499395738	0.360483652
-61	283	5	4	4	0	0.153497648	0.14297046
-61	385	5	3	2	1	0.607087048	0.110126262
-60	-151	5	4	4	0	0.367607716	0.262073686
-60	-133	5	3	2	1	0.369119379	0.153326618
-60	-55	5	4	4	0	0.733236736	0.15580221
-60	-33	5	3	3	0	0.35524748	0.22237228
-60	-14	5	5	4	1	0.406941451	0.209737944
-60	77	5	3	3	0	0.348687433	0.335543379
-60	223	5	4	3	1	0.35015187	0.260801841
-60	283	5	3	2	1	0.028348761	0.028348761
-60	296	5	2	2	0	0.267978396	0.01094737
-60	346	5	3	3	0	0.685732971	0.170159932
-60	-143	5	3	2	1	0.412275564	0.38351334
-60	364	5	3	3	0	0.767452257	0.012999401
-58	-33	5	3	3	0	0.314833485	0.316257634
-58	-30	5	4	4	0	0.412082754	0.322967956
-58	26	5	2	2	0	0.013224387	0.013224387
-58	74	5	1	1	0	0.590566552	0
-58	100	5	5	4	1	0.648347976	0.346002464
-58	110	5	2	1	1	0.498919106	0
-58	198	5	5	3	2	0.716502247	0.05001507
-58	206	5	2	2	0	0.454769323	0.135797229
-58	302	5	3	2	1	0.109672745	0.055056997
-58	316	5	4	3	1	0.427040159	0.316813052
-58	331	5	1	1	0	0.769038417	0
-58	385	5	2	2	0	0.247869779	0.247869779
-58	393	5	2	2	0	0.660114904	0.113624014
-57	-131	5	3	3	0	0.387363605	0.167881864
-57	-26	5	5	4	1	0.264123659	0.104658729
-57	-18	5	3	2	1	0.584576716	0.269939965
-57	117	5	4	3	1	0.324551838	0.458985611
-57	176	5	3	2	1	0.237794665	0.073064923
-57	223	5	4	4	0	0.683605699	0.087800153
-57	241	5	2	1	1	0.096857309	0
-57	290	5	3	3	0	0.735255135	0.152570704
-57	385	5	5	4	1	0.567720445	0.246264758
-55	-60	5	4	4	0	0.733236736	0.15580221
-55	-33	5	5	3	2	0.554831839	0.370405363
-55	34	5	2	1	1	0.657552706	0
-55	111	5	4	2	2	0.493013018	0.248972885
-55	144	5	4	4	0	0.362870557	0.209937407
-55	181	5	5	2	3	0.517660976	0.030083709
-55	223	5	4	4	0	0.474223466	0.332611796
-54	-150	5	3	2	1	0.556152772	0.306733456
-54	-93	5	2	2	0	0.277847842	0.223232095
-54	-33	5	4	3	1	0.449943317	0.217079486
-54	157	5	2	1	1	0.751520614	0
-54	383	5	1	0	1	0	0
-53	-141	5	3	3	0	0.381034278	0.202289419
-51	-118	5	2	2	0	0.201422177	0.061208305
-51	-79	5	2	2	0	0.157117766	0.154980643
-51	-66	5	5	0	5	0	0
-51	259	5	3	2	1	0.67079731	0.209782424
-51	283	5	4	4	0	0.454985136	0.262999847
-51	313	5	4	3	1	0.505763925	0.357915525
-50	-156	5	4	3	1	0.849991169	0.065784622
-50	-98	5	5	3	2	0.318872226	0.225486377
-50	5	5	3	2	1	0.576938432	0.157294501
-50	44	5	5	4	1	0.036894196	0.039355416
-50	237	5	3	3	0	0.725192835	0.342003683
-49	-152	5	4	4	0	0.469821183	0.204983385
-49	-119	5	2	1	1	0.264000994	0
-49	-118	5	2	0	2	0	0
-49	-35	5	3	3	0	0.464427338	0.170086406
-49	5	5	5	3	2	0.269866798	0.381649286
-49	8	5	3	2	1	0.451574053	0.03575156
-49	170	5	3	3	0	0.616130168	0.325686037
-49	173	5	5	4	1	0.413069379	0.309716207
-49	193	5	4	4	0	0.127443357	0.09875338
-49	223	5	3	2	1	0.405894481	0.259432483
-49	293	5	3	2	1	0.413730508	0.257859816
-49	338	5	4	4	0	0.611604873	0.132148514
-49	385	5	3	1	2	0.192013884	0
-48	84	5	4	4	0	0.632933002	0.297550683
-48	223	5	2	2	0	0.69909313	0.12964863
-47	-125	5	3	3	0	0.727091603	0.020560209
-47	-43	5	2	0	2	0	0
-47	36	5	4	3	1	0.435533758	0.252177628
-47	227	5	4	2	2	0.622863427	0.131336795
-47	286	5	5	4	1	0.454789236	0.282847139
-45	-165	5	3	3	0	0.537460246	0.160820525
-45	-133	5	5	5	0	0.515076413	0.19666011
-45	-94	5	2	2	0	0.738754244	0.09142112
-45	32	5	0	0	0	0	0
-45	101	5	0	0	0	0	0
-45	283	5	3	2	1	0.31027635	0.260701511
-44	-151	5	3	2	1	0.3937307	0.040294274
-44	98	5	4	3	1	0.399411823	0.213106845
-44	283	5	4	3	1	0.259856768	0.189584378
-43	-165	5	3	1	2	0.007344041	0
-43	-142	5	2	2	0	0.569903979	0.00674374
-43	-125	5	4	4	0	0.680904494	0.161019869
-43	-105	5	3	3	0	0.567980387	0.184574016
-43	-47	5	2	0	2	0	0
-43	-40	5	3	3	0	0.311384183	0.348589893
-43	-37	5	4	3	1	0.521212091	0.063848342
-43	-28	5	4	4	0	0.318542386	0.288084341
-43	35	5	5	5	0	0.15184882	0.125301371
-43	36	5	4	4	0	0.413359267	0.3471927
-43	98	5	3	2	1	0.376900492	0.22800767
-43	155	5	0	0	0	0	0
-43	197	5	4	2	2	0.26518062	0.235498473
-42	-115	5	3	2	1	0.179970116	0.179970116
-42	-27	5	2	2	0	0.385936712	0.385936712
-42	-15	5	3	2	1	0.26138487	0.033271646
-42	290	5	2	1	1	0.228113224	0
-42	377	5	2	0	2	0	0
-41	-118	5	3	2	1	0.422186544	0.335939764
-41	32	5	3	3	0	0.587406169	0.355457121
-41	119	5	4	3	1	0.271607944	0.344798242
-40	-156	5	4	3	1	0.714659295	0.269568502
-40	-152	5	1	1	0	0.764347138	0
-40	-142	5	0	0	0	0	0
-40	-138	5	4	4	0	0.334193595	0.351997059
-40	-99	5	2	1	1	0.43959622	0
-40	-43	5	3	3	0	0.311384183	0.348589893
-40	-15	5	2	1	1	0.938759425	0
-40	-2	5	0	0	0	0	0
-40	35	5	4	2	2	0.244774619	0.244774619
-40	38	5	0	0	0	0	0
-40	44	5	2	2	0	0.170987362	0.008574852
-40	53	5	1	1	0	0.396001359	0
-40	89	5	3	3	0	0.381556466	0.124462723
-40	130	5	3	3	0	0.443889742	0.2136385
-40	173	5	2	2	0	0.651679733	0.219405255
-40	190	5	2	2	0	0.666154109	0.133458251
-40	259	5	4	2	2	0.914526812	0.024232613
-40	310	5	2	2	0	0.167683348	0.167683348
-40	335	5	2	2	0	0.068044718	0.068044718
-39	44	5	4	4	0	0.05312301	0.051074783
-39	127	5	3	0	3	0	0
-39	316	5	4	1	3	0.603726716	0
-38	44	5	2	1	1	0.878913627	0
-38	202	5	2	2	0	0.446226899	0.136183744
-37	-43	5	4	3	1	0.521212091	0.063848342
-37	2	5	4	4	0	0.460212078	0.356100417
-37	108	5	1	1	0	0.56948526	0
-35	-49	5	3	3	0	0.464427338	0.170086406
-35	-28	5	3	1	2	0.45907513	0
-35	97	5	4	2	2	0.786946815	0.040840052
-35	228	5	2	2	0	0.27057101	0.207964724
-35	-143	5	4	3	1	0.505569901	0.216133405
-35	362	5	2	1	1	0.221782479	0
-33	-169	5	3	2	1	0.751067317	0.120017671
-33	-166	5	3	2	1	0.42912364	0.022081265
-33	-160	5	2	1	1	0.407042375	0
-33	-159	5	5	5	0	0.489826355	0.164612364
-33	-140	5	2	2	0	0.533677664	0.19719423
-33	-91	5	4	2	2	0.606820938	0.127411995
-33	-61	5	3	3	0	0.499395738	0.360483652
-33	-60	5	3	3	0	0.35524748	0.22237228
-33	-58	5	3	3	0	0.314833485	0.316257634
-33	-55	5	5	3	2	0.554831839	0.370405363
-33	-54	5	4	3	1	0.449943317	0.217079486
-33	-27	5	3	2	1	0.529848863	0.250729907
-33	-24	5	2	1	1	0.320401376	0
-33	26	5	4	2	2	0.427485954	0.214871145
-33	65	5	4	1	3	0.836049035	0
-33	77	5	3	2	1	0.400042549	0.274557416
-33	99	5	4	3	1	0.248296779	0.173134499
-33	128	5	3	3	0	0.631776925	0.158933085
-33	131	5	4	3	1	0.598560149	0.140776791
-33	132	5	1	1	0	0.522076297	0
-33	145	5	2	2	0	0.371913119	0.032628908
-33	181	5	2	1	1	0.407101072	0
-33	195	5	1	1	0	0.836049035	0
-33	206	5	3	2	1	0.531968626	0.319353817
-33	216	5	2	2	0	0.117921102	0.085326799
-33	223	5	3	3	0	0.602974177	0.176770778
-33	241	5	3	3	0	0.40504639	0.22227872
-33	256	5	3	1	2	0.940437567	0
-33	258	5	4	2	2	0.339285171	0.13603727
-33	336	5	3	1	2	0.631049646	0
-33	344	5	2	2	0	0.768547872	0.02118268
-32	26	5	4	3	1	0.494225341	0.3519779
-32	278	5	3	1	2	0.378183416	0
-31	-134	5	4	3	1	0.361960325	0.144713289
-31	-130	5	3	3	0	0.492880982	0.129184165
-31	-19	5	3	2	1	0.477444984	0.343704378
-31	7	5	4	3	1	0.394985508	0.183850939
-31	26	5	3	3	0	0.488196162	0.254530823
-31	31	5	3	2	1	0.653885532	0.16726383
-31	63	5	4	3	1	0.222440526	0.16476348
-31	73	5	2	1	1	0.712726776	0
-31	106	5	3	3	0	0.383288317	0.263402389
-31	132	5	2	2	0	0.703819695	0.032122361
-31	228	5	3	2	1	0.324920253	0.051348278
-31	278	5	1	0	1	0	0
-30	-58	5	4	4	0	0.412082754	0.322967956
-30	151	5	4	4	0	0.456850582	0.284810354
-29	-151	5	4	2	2	0.468851294	0.351920794
-29	-119	5	4	4	0	0.28478657	0.20983811
-29	-94	5	0	0	0	0	0
-29	-8	5	2	1	1	0.339144696	0
-29	45	5	3	2	1	0.284006649	0.123094423
-29	112	5	3	2	1	0.54445663	0.16372003
-29	146	5	4	3	1	0.462139054	0.327010114
-29	283	5	3	3	0	0.471456347	0.362894976
-29	296	5	3	3	0	0.127197903	0.10207517
-29	388	5	1	1	0	0.708176659	0
-28	-165	5	3	3	0	0.25279977	0.357512863
-28	-125	5	3	3	0	0.573496445	0.108372633
-28	-102	5	4	3	1	0.584709596	0.297832659
-28	-90	5	4	4	0	0.767279919	0.114628126
-28	-76	5	5	4	1	0.460301119	0.321580752
-28	-43	5	4	4	0	0.318542386	0.288084341
-28	-35	5	3	1	2	0.45907513	0
-28	36	5	4	3	1	0.345786976	0.290779829
-28	44	5	1	1	0	0.131930742	0
-28	73	5	3	1	2	0.830175365	0
-28	259	5	3	2	1	0.229537565	0.229537565
-28	283	5	3	1	2	0	0
-28	292	5	3	2	1	0.599674239	0.113052537
-28	385	5	5	3	2	0.556358121	0.288686933
-27	-42	5	2	2	0	0.385936712	0.385936712
-27	-33	5	3	2	1	0.529848863	0.250729907
-27	26	5	2	1	1	0.433858063	0
-27	117	5	4	4	0	0.342026552	0.234002867
-27	128	5	4	3	1	0.575734174	0.076745654
-27	265	5	3	2	1	0.470159444	0.167718907
-26	-118	5	2	2	0	0.841430248	0.010399014
-26	-57	5	5	4	1	0.264123659	0.104658729
-26	-18	5	3	2	1	0.457708793	0.392151013
-26	236	5	3	3	0	0.596833675	0.182380996
-24	-130	5	3	2	1	0.512082136	0.440599949
-24	-33	5	2	1	1	0.320401376	0
-24	71	5	5	4	1	0.496578856	0.250281992
-24	77	5	2	1	1	0.475362611	0
-24	141	5	3	2	1	0.24504035	0.161014899
-24	210	5	3	3	0	0.516430559	0.334103833
-24	260	5	3	1	2	0.475362611	0
-24	273	5	4	1	3	0.475362611	0
-24	338	5	1	1	0	0.531583182	0
-24	364	5	3	1	2	0.503623385	0
-23	-14	5	4	2	2	0.406117931	0.406117931
-23	2	5	3	2	1	0.491777828	0.491777828
-23	84	5	3	3	0	0.560510918	0.413132864
-23	199	5	5	3	2	0.515676331	0.155987898
-21	-9	5	3	0	3	0	0
-21	180	5	2	2	0	0.724383461	0.055581431
-21	261	5	3	2	1	0.441359668	0.10140486
-20	-153	5	4	3	1	0.276415055	0.146844787
-20	-90	5	2	2	0	0.914786149	0.003276226
-20	-14	5	5	4	1	0.350079391	0.211658546
-20	26	5	5	5	0	0.564762272	0.368871327
-20	309	5	4	3	1	0.627208467	0.264994043
-20	364	5	3	3	0	0.200254361	0.148102634
-20	382	5	5	4	1	0.331612834	0.321352723
-20	393	5	1	1	0	0.588904255	0
-19	-31	5	3	2	1	0.477444984	0.343704378
-19	63	5	3	2	1	0.840089091	0.018939729
-19	131	5	2	1	1	0.491331023	0
-19	134	5	4	2	2	0.623688356	0.197461006
-19	171	5	4	3	1	0.120193127	0.093100691
-19	216	5	1	0	1	0	0
-19	283	5	3	2	1	0.826090298	0.004940936
-18	-157	5	3	3	0	0.589670808	0.156039017
-18	-99	5	3	2	1	0.310861612	0.310861612
-18	-74	5	4	3	1	0.350584289	0.384713442
-18	-57	5	3	2	1	0.584576716	0.269939965
-18	-26	5	3	2	1	0.457708793	0.392151013
-18	110	5	3	3	0	0.564518868	0.416657268
-18	130	5	2	2	0	0.565415665	0.220721237
-18	131	5	3	2	1	0.3474678	0.34250245
-18	146	5	2	2	0	0.287698498	0.287698498
-18	210	5	4	4	0	0.605529926	0.307621162
-18	283	5	4	1	3	0.06331129	0
-18	295	5	1	0	1	0	0
-18	395	5	5	1	4	0	0
-15	-79	5	4	4	0	0.59444211	0.233424888
-15	-42	5	3	2	1	0.26138487	0.033271646
-15	-40	5	2	1	1	0.938759425	0
-15	5	5	5	5	0	0.457001445	0.398611341
-15	135	5	3	2	1	0.090201374	0.090201374
-15	173	5	3	3	0	0.159189214	0.224822638
-15	223	5	2	2	0	0.258102381	0.195496095
-15	278	5	4	3	1	0.622192555	0.03924142
-15	286	5	5	5	0	0.590136429	0.177577113
-14	-60	5	5	4	1	0.406941451	0.209737944
-14	-23	5	4	2	2	0.406117931	0.406117931
-14	-20	5	5	4	1	0.350079391	0.211658546
-14	-11	5	5	4	1	0.733509517	0.087972826
-14	109	5	3	3	0	0.633971017	0.357655368
-14	346	5	2	2	0	0.389132409	0.002158398
-14	364	5	3	3	0	0.604801026	0.138522619
-12	-105	5	4	4	0	0.401296346	0.262468544
-11	-160	5	1	0	1	0	0
-11	-151	5	3	2	1	0.624515389	0.3643806
-11	-150	5	5	4	1	0.647531229	0.31464511
-11	-138	5	3	2	1	0.599579572	0.310830792
-11	-73	5	4	3	1	0.393816818	0.258781376
-11	-14	5	5	4	1	0.733509517	0.087972826
-11	-4	5	2	1	1	0.48502321	0
-11	45	5	2	1	1	0	0
-11	68	5	1	1	0	0.548865821	0
-11	146	5	3	2	1	0.564656082	0.010740913
-11	173	5	5	2	3	0.298432575	0.250433246
-11	224	5	3	3	0	0.626888839	0.208198632
-11	243	5	5	4	1	0.494524698	0.353979889
-11	273	5	3	2	1	0.455205182	0.455205182
-11	303	5	3	2	1	0.678033751	0.079260689
-11	315	5	5	5	0	0.165092318	0.182175375
-11	346	5	2	2	0	0.383642257	0.094893477
-10	173	5	3	2	1	0.322444643	0.109829834
-9	-21	5	3	0	3	0	0
-8	-131	5	3	3	0	0.397953143	0.392328708
-8	-82	5	1	1	0	0.004371581	0
-8	-67	5	4	2	2	0.391476516	0.158965902
-8	-29	5	2	1	1	0.339144696	0
-8	74	5	1	1	0	0.248859295	0
-8	392	5	4	3	1	0.530883814	0.234240855
-7	132	5	2	1	1	0.757294439	0
-6	-105	5	4	4	0	0.754182563	0.137426461
-6	338	5	2	1	1	0.566807278	0
-5	223	5	5	4	1	0.480009177	0.106851409
-4	-11	5	2	1	1	0.48502321	0
-4	336	5	4	3	1	0.288300883	0.179711487
-3	132	5	1	0	1	0	0
-3	256	5	2	2	0	0.034255895	0.034255895
-2	-94	5	1	1	0	0.552831499	0
-2	-65	5	4	3	1	0.348798883	0.332866782
-2	-40	5	0	0	0	0	0
-2	92	5	3	3	0	0.415299715	0.270655101
1	-156	5	1	0	1	0	0
1	92	5	5	5	0	0.571694108	0.265913249
1	106	5	1	1	0	0.490465016	0
1	176	5	1	1	0	0.096857309	0
2	-37	5	4	4	0	0.460212078	0.356100417
2	-23	5	3	2	1	0.491777828	0.491777828
2	53	5	4	0	4	0	0
2	84	5	3	0	3	0	0
2	108	5	2	2	0	0.427786742	0.148860976
2	220	5	3	3	0	0.40223176	0.28667928
5	-50	5	3	2	1	0.576938432	0.157294501
5	-49	5	5	3	2	0.269866798	0.381649286
5	-15	5	5	5	0	0.457001445	0.398611341
5	46	5	3	3	0	0.39605958	0.397026313
5	63	5	5	5	0	0.288274306	0.325283939
5	68	5	2	2	0	0.466867715	0.267365219
5	131	5	4	3	1	0.583613626	0.367312867
5	152	5	2	2	0	0.584735483	0.018113358
5	169	5	4	3	1	0.172112834	0.082877894
5	181	5	3	2	1	0.527653608	0.411105817
5	368	5	4	3	1	0.546051467	0.256733536
7	-156	5	3	2	1	0.585759142	0.137398859
7	-133	5	3	1	2	0.175979082	0
7	-81	5	3	2	1	0.087989541	0.087989541
7	-74	5	3	3	0	0.553394916	0.182641466
7	-65	5	3	3	0	0.291209618	0.210945497
7	-31	5	4	3	1	0.394985508	0.183850939
7	144	5	2	2	0	0.187139956	0.182479517
7	181	5	4	3	1	0.488054034	0.252507055
7	331	5	2	2	0	0.651064406	0.09581568
8	-171	5	2	2	0	0.172845258	0.016540807
8	-156	5	2	0	2	0	0
8	-90	5	4	4	0	0.45446411	0.381448871
8	-49	5	3	2	1	0.451574053	0.03575156
8	117	5	4	3	1	0.613227065	0.199929822
8	198	5	4	4	0	0.635224206	0.197281898
8	216	5	3	0	3	0	0
8	276	5	5	5	0	0.300661805	0.211270257
8	309	5	3	3	0	0.591159441	0.220164984
8	368	5	3	2	1	0.451315941	0.007166649
8	383	5	3	1	2	0.493421504	0
8	395	5	2	2	0	0.82670784	0.046093054
9	-112	5	4	2	2	0.774401708	0.043738725
9	283	5	3	1	2	0.607307513	0
14	157	5	3	3	0	0.598920258	0.210055805
14	296	5	2	1	1	0.545122856	0
19	384	5	3	3	0	0.43802274	0.1261916
20	362	5	4	4	0	0.487758844	0.238649787
21	-91	5	4	3	1	0.203101394	0.254044973
21	38	5	1	0	1	0	0
21	45	5	2	2	0	0.417611775	0.256699548
21	80	5	2	2	0	0.607029053	0.304588516
21	85	5	1	0	1	0	0
21	144	5	3	3	0	0.302762004	0.222097516
21	213	5	3	3	0	0.641999643	0.242626988
21	259	5	3	3	0	0.738423789	0.205017507
21	364	5	2	2	0	0.379418404	0.076977867
23	-157	5	4	4	0	0.222573447	0.234062464
23	74	5	3	3	0	0.344863835	0.236532765
23	84	5	3	1	2	0.272251566	0
23	98	5	4	3	1	0.416324547	0.319063585
23	207	5	4	3	1	0.301067836	0.214223743
23	255	5	2	2	0	0.544252083	0.018268672
23	290	5	3	2	1	0.251242853	0.232071821
23	362	5	5	4	1	0.347713912	0.20187568
23	374	5	4	2	2	0.871841964	0.096735074
24	302	5	2	2	0	0.512087241	0.457471494
26	-160	5	4	3	1	0.503309399	0.069035922
26	-99	5	4	2	2	0.632459632	0.312547549
26	-77	5	2	1	1	0.319912083	0
26	-76	5	2	1	1	0.319912083	0
26	-67	5	4	4	0	0.341459211	0.300429331
26	-58	5	2	2	0	0.013224387	0.013224387
26	-33	5	4	2	2	0.427485954	0.214871145
26	-32	5	4	3	1	0.494225341	0.3519779
26	-31	5	3	3	0	0.488196162	0.254530823
26	-27	5	2	1	1	0.433858063	0
26	-20	5	5	5	0	0.564762272	0.368871327
26	44	5	4	4	0	0.475804263	0.325214603
26	55	5	4	2	2	0.325778432	0.067070868
26	257	5	5	5	0	0.806869038	0.140756658
26	283	5	3	3	0	0.503706537	0.360177916
26	290	5	3	3	0	0.283240258	0.106571501
26	310	5	4	3	1	0.711504739	0.199969029
26	335	5	4	4	0	0.401458186	0.311619687
31	-154	5	2	2	0	0.392102935	0.392102935
31	-74	5	1	1	0	0.688391411	0
31	-31	5	3	2	1	0.653885532	0.16726383
31	85	5	1	1	0	0.688391411	0
31	228	5	3	2	1	0.461700865	0.202993301
31	275	5	0	0	0	0	0
31	283	5	2	2	0	0.723118553	0.098030809
32	-81	5	1	1	0	0.55751732	0
32	-45	5	0	0	0	0	0
32	-41	5	3	3	0	0.587406169	0.355457121
32	171	5	3	3	0	0.45683094	0.209379848
32	253	5	2	1	1	0.763835471	0
33	-130	5	4	3	1	0.699730992	0.301963072
33	-115	5	3	3	0	0.308583894	0.248080925
34	-55	5	2	1	1	0.657552706	0
34	314	5	4	3	1	0.640362118	0.163352205
34	392	5	4	4	0	0.722931506	0.110696502
35	-165	5	3	3	0	0.103492227	0.146360111
35	-157	5	2	0	2	0	0
35	-142	5	3	3	0	0.565682021	0.035278041
35	-43	5	5	5	0	0.15184882	0.125301371
35	-40	5	4	2	2	0.244774619	0.244774619
35	93	5	4	4	0	0.383249725	0.33300877
35	135	5	1	1	0	0.525983411	0
35	337	5	4	1	3	0.735942056	0
35	362	5	3	3	0	0.47164496	0.069782455
36	-156	5	3	3	0	0.311932635	0.146576779
36	-67	5	4	3	1	0.641208062	0.09503447
36	-47	5	4	3	1	0.435533758	0.252177628
36	-43	5	4	4	0	0.413359267	0.3471927
36	-28	5	4	3	1	0.345786976	0.290779829
36	98	5	4	2	2	0.358712216	0.358712216
36	259	5	2	1	1	0.45907513	0
36	393	5	2	1	1	0.325929617	0
38	-162	5	3	3	0	0.079723719	0.056847994
38	-91	5	4	3	1	0.334713773	0.248560927
38	-40	5	0	0	0	0	0
38	21	5	1	0	1	0	0
38	108	5	2	2	0	0.169355641	0.169355641
38	135	5	4	4	0	0.615770425	0.108866807
38	199	5	4	4	0	0.336274171	0.283847424
38	206	5	2	1	1	0.547744685	0
38	223	5	2	2	0	0.443421025	0.126023476
38	290	5	2	2	0	0.224180141	0.224180141
38	302	5	2	2	0	0.342645723	0.288029975
38	331	5	2	1	1	0.746880086	0
41	-171	5	2	0	2	0	0
41	132	5	2	2	0	0.016734729	0.016303427
41	283	5	3	3	0	0.554830434	0.26189696
41	296	5	4	3	1	0.560538898	0.400669286
41	362	5	4	3	1	0.560538898	0.400669286
41	383	5	3	3	0	0.761222761	0.175077613
42	-165	5	3	3	0	0.593848498	0.174580286
42	-133	5	3	2	1	0.41659771	0.41659771
42	-118	5	2	2	0	0.543357481	0.172309306
42	-100	5	4	3	1	0.617362284	0.120253608
42	46	5	3	2	1	0.40676735	0.027312892
42	128	5	5	4	1	0.268592929	0.255088203
42	206	5	4	4	0	0.3582104	0.30288795
42	245	5	4	4	0	0.443777539	0.247865113
42	331	5	3	2	1	0.39854349	0.049485163
42	374	5	4	4	0	0.608812875	0.094173827
44	-71	5	3	2	1	0.55067905	0.418748308
44	-50	5	5	4	1	0.036894196	0.039355416
44	-40	5	2	2	0	0.170987362	0.008574852
44	-39	5	4	4	0	0.05312301	0.051074783
44	-38	5	2	1	1	0.878913627	0
44	-28	5	1	1	0	0.131930742	0
44	26	5	4	4	0	0.475804263	0.325214603
44	55	5	5	4	1	0.404714442	0.400649065
44	92	5	3	1	2	0.508601462	0
44	101	5	3	2	1	0.067372254	0.066068589
44	170	5	3	2	1	0.425872745	0.418226865
44	172	5	3	2	1	0.443958798	0.443958798
44	310	5	4	2	2	0.42782956	0.41627005
44	331	5	3	2	1	0.426530627	0.417568983
45	-156	5	3	3	0	0.135700357	0.191909286
45	-151	5	1	1	0	0.370324073	0
45	-118	5	3	3	0	0.497576463	0.090609532
45	-29	5	3	2	1	0.284006649	0.123094423
45	-11	5	2	1	1	0	0
45	21	5	2	2	0	0.417611775	0.256699548
45	74	5	1	1	0	0.546600021	0
45	132	5	0	0	0	0	0
45	172	5	2	2	0	0.09713259	0.063779637
45	203	5	2	1	1	0.144959051	0
45	247	5	4	2	2	0.797148398	0.029852739
45	256	5	1	1	0	0	0
45	279	5	3	3	0	0.679010377	0.146750866
45	293	5	2	2	0	0.343024504	0.331286819
46	-130	5	4	3	1	0.562611704	0.189649159
46	-79	5	4	4	0	0.70335772	0.283964903
46	-65	5	4	2	2	0.617739868	0.226359742
46	5	5	3	3	0	0.39605958	0.397026313
46	42	5	3	2	1	0.40676735	0.027312892
46	190	5	3	2	1	0.577412504	0.121016234
53	-130	5	2	1	1	0.47389014	0
53	-121	5	3	3	0	0.074905885	0.085246201
53	-40	5	1	1	0	0.396001359	0
53	2	5	4	0	4	0	0
53	204	5	5	4	1	0.34792003	0.344221752
53	241	5	2	1	1	0.47389014	0
53	255	5	3	3	0	0.627157146	0.253883386
53	276	5	4	3	1	0.596483767	0.185174196
53	290	5	5	4	1	0.563829973	0.247048577
53	316	5	4	3	1	0.381907131	0.251285304
53	355	5	4	3	1	0.59832027	0.164382463
53	377	5	4	2	2	0.625034764	0.151144624
53	392	5	5	3	2	0.472262466	0.08860441
53	393	5	3	2	1	0.173547325	0.173547325
54	-107	5	3	3	0	0.372551288	0.245517737
54	283	5	4	3	1	0.099827069	0.066138034
55	-142	5	4	3	1	0.556195108	0.170555347
55	-140	5	3	3	0	0.520312962	0.40599841
55	26	5	4	2	2	0.325778432	0.067070868
55	44	5	5	4	1	0.404714442	0.400649065
55	74	5	2	2	0	0.526021763	0.146443388
55	112	5	3	1	2	0	0
55	117	5	2	2	0	0.153061435	0.149873273
55	119	5	3	3	0	0.402051654	0.311206564
55	132	5	1	1	0	0.302934708	0
55	146	5	3	1	2	0.376268531	0
55	228	5	5	3	2	0.632836019	0.233921714
55	255	5	2	0	2	0	0
55	256	5	3	3	0	0.844519506	0.104975421
55	326	5	4	1	3	0.696258813	0
55	339	5	4	4	0	0.568742452	0.061664223
55	378	5	3	2	1	0.65160409	0.106522218
58	269	5	3	3	0	0.367966841	0.084447727
59	157	5	2	2	0	0.373682596	0.373682596
59	195	5	3	3	0	0.728005312	0.076504865
62	-170	5	2	2	0	0.559117108	0.366009647
62	-134	5	2	2	0	0.569913007	0.144135054
62	-133	5	2	1	1	0.925126755	0
62	-130	5	4	4	0	0.45287913	0.174257234
62	-85	5	4	4	0	0.409248596	0.194510964
62	72	5	2	2	0	0.35702403	0.35702403
62	172	5	4	4	0	0.50319655	0.235987085
62	385	5	3	3	0	0.487497667	0.281682477
63	-76	5	2	1	1	0.20882828	0
63	-31	5	4	3	1	0.222440526	0.16476348
63	-19	5	3	2	1	0.840089091	0.018939729
63	5	5	5	5	0	0.288274306	0.325283939
63	173	5	4	4	0	0.489223727	0.339049129
63	220	5	5	4	1	0.500703206	0.300959008
64	-159	5	4	4	0	0.344323406	0.246391154
65	-33	5	4	1	3	0.836049035	0
65	85	5	1	1	0	0.735691259	0
65	99	5	4	4	0	0.604292126	0.33644061
65	128	5	5	4	1	0.511359262	0.138774642
65	163	5	3	2	1	0.480766957	0.065100086
65	336	5	5	2	3	0.354854618	0.354854618
65	344	5	5	4	1	0.685677836	0.192188545
66	132	5	3	3	0	0.433708759	0.321526692
68	-81	5	3	3	0	0.503366783	0.270766204
68	-11	5	1	1	0	0.548865821	0
68	5	5	2	2	0	0.466867715	0.267365219
68	316	5	3	2	1	0.637709548	0.07672919
69	-142	5	2	2	0	0.535680013	0.049410442
69	85	5	2	2	0	0	0
69	181	5	3	2	1	0.865798037	0.058489182
69	257	5	4	3	1	0.727700546	0.17216302
71	-24	5	5	4	1	0.496578856	0.250281992
71	101	5	1	1	0	0.758126309	0
71	199	5	5	4	1	0.456415033	0.275278825
71	260	5	3	2	1	0.438190659	0.128147503
71	338	5	2	1	1	0.625300556	0
72	-80	5	4	3	1	0.313767868	0.171753573
72	62	5	2	2	0	0.35702403	0.35702403
72	207	5	3	1	2	0.286011443	0
72	227	5	2	1	1	0.08070619	0
72	264	5	2	2	0	0.569298134	0.149654204
73	-141	5	1	1	0	0.446721283	0
73	-31	5	2	1	1	0.712726776	0
73	-28	5	3	1	2	0.830175365	0
73	168	5	3	2	1	0.480676735	0.315112169
74	-160	5	2	1	1	0.730871894	0
74	-140	5	2	0	2	0	0
74	-118	5	1	1	0	0.262630482	0
74	-102	5	2	2	0	0.085259732	0.080294382
74	-76	5	2	1	1	0.262630482	0
74	-58	5	1	1	0	0.590566552	0
74	-8	5	1	1	0	0.248859295	0
74	23	5	3	3	0	0.344863835	0.236532765
74	45	5	1	1	0	0.546600021	0
74	55	5	2	2	0	0.526021763	0.146443388
74	100	5	2	2	0	0.709543543	0.037078391
74	108	5	4	2	2	0.618944565	0.067795588
74	141	5	0	0	0	0	0
74	167	5	4	4	0	0.33882389	0.361591074
74	172	5	2	1	1	0.846383591	0
74	265	5	2	1	1	0.046594996	0
74	296	5	2	2	0	0.587092068	0.099648084
74	326	5	2	2	0	0.805951684	0.093224908
74	343	5	3	3	0	0.455237206	0.17531294
74	355	5	4	4	0	0.467437585	0.118336165
74	367	5	1	0	1	0	0
74	392	5	3	2	1	0.401944968	0.214737592
74	393	5	2	1	1	0	0
76	-130	5	2	2	0	0.911952283	0.040729801
76	335	5	4	0	4	0	0
77	-165	5	1	1	0	0.244289612	0
77	-60	5	3	3	0	0.348687433	0.335543379
77	-33	5	3	2	1	0.400042549	0.274557416
77	-24	5	2	1	1	0.475362611	0
77	126	5	2	0	2	0	0
77	176	5	2	2	0	0	0
77	234	5	1	1	0	0	0
77	337	5	5	2	3	0.636021779	0.295401038
77	359	5	1	1	0	0.674599965	0
78	-138	5	5	4	1	0.151059055	0.176687627
78	92	5	5	5	0	0.486592444	0.346435892
80	-137	5	4	3	1	0.394332453	0.385804276
80	-125	5	3	3	0	0.292859603	0.249742143
80	-94	5	2	1	1	0.484385482	0
80	21	5	2	2	0	0.607029053	0.304588516
80	199	5	4	1	3	0.547238365	0
80	202	5	3	3	0	0.619946989	0.104238672
83	331	5	5	3	2	0.617872197	0.148900741
83	383	5	4	3	1	0.170419022	0.117869918
84	-142	5	3	3	0	0.787596318	0.138732221
84	-99	5	4	4	0	0.828811708	0.105009505
84	-48	5	4	4	0	0.632933002	0.297550683
84	-23	5	3	3	0	0.560510918	0.413132864
84	2	5	3	0	3	0	0
84	23	5	3	1	2	0.272251566	0
84	100	5	5	5	0	0.757825938	0.215207559
84	199	5	3	3	0	0.328161395	0.250622282
84	245	5	3	3	0	0.740136668	0.088371295
84	257	5	4	0	4	0	0
84	367	5	5	5	0	0.523740074	0.185993611
84	383	5	4	3	1	0.383177982	0.270087571
85	21	5	1	0	1	0	0
85	31	5	1	1	0	0.688391411	0
85	65	5	1	1	0	0.735691259	0
85	69	5	2	2	0	0	0
85	97	5	2	2	0	0.340833462	0.030356782
85	224	5	2	1	1	0.209295749	0
85	259	5	1	0	1	0	0
86	-100	5	3	3	0	0.421693854	0.38207838
86	227	5	0	0	0	0	0
86	250	5	1	1	0	0	0
89	-165	5	2	2	0	0.374122935	0.025064607
89	-142	5	2	2	0	0.840766377	0.142789279
89	-79	5	3	2	1	0.643540944	0.202268605
89	-65	5	5	3	2	0.647350341	0.170039687
89	-40	5	3	3	0	0.381556466	0.124462723
89	112	5	3	1	2	0.347094649	0
89	181	5	4	2	2	0.691973266	0.139186862
89	331	5	5	3	2	0.300267539	0.227875472
89	338	5	3	2	1	0.369777248	0.020718921
89	385	5	4	3	1	0.210788251	0.202084092
92	-134	5	4	4	0	0.587216674	0.32184385
92	-112	5	2	2	0	0.358683018	0.149918444
92	-76	5	3	3	0	0.394591793	0.189374713
92	-2	5	3	3	0	0.415299715	0.270655101
92	1	5	5	5	0	0.571694108	0.265913249
92	44	5	3	1	2	0.508601462	0
92	78	5	5	5	0	0.486592444	0.346435892
92	99	5	4	3	1	0.760691536	0.127953088
92	130	5	5	2	3	0.668684796	0.114475488
92	132	5	2	1	1	0.029749177	0
92	265	5	2	1	1	0.777693103	0
92	368	5	2	1	1	0.766247684	0
93	35	5	4	4	0	0.383249725	0.33300877
93	165	5	2	1	1	0.763688626	0
93	210	5	3	1	2	0.878913627	0
93	316	5	3	3	0	0.61015823	0.336029251
97	-35	5	4	2	2	0.786946815	0.040840052
97	85	5	2	2	0	0.340833462	0.030356782
97	111	5	3	2	1	0.697160184	0.133999945
97	266	5	3	3	0	0.701810159	0.102392674
97	301	5	4	3	1	0.387336195	0.11414062
98	-44	5	4	3	1	0.399411823	0.213106845
98	-43	5	3	2	1	0.376900492	0.22800767
98	23	5	4	3	1	0.416324547	0.319063585
98	36	5	4	2	2	0.358712216	0.358712216
98	223	5	3	1	2	0.448400404	0
98	245	5	3	2	1	0.460452549	0.186880575
98	316	5	2	0	2	0	0
98	335	5	2	2	0	0.691455794	0.086547633
99	-33	5	4	3	1	0.248296779	0.173134499
99	65	5	4	4	0	0.604292126	0.33644061
99	92	5	4	3	1	0.760691536	0.127953088
100	-160	5	2	1	1	0.672465152	0
100	-151	5	5	3	2	0.625571136	0.181859709
100	-58	5	5	4	1	0.648347976	0.346002464
100	74	5	2	2	0	0.709543543	0.037078391
100	84	5	5	5	0	0.757825938	0.215207559
100	172	5	3	2	1	0.878636179	0.009281417
100	199	5	4	2	2	0.206586837	0.192271658
100	204	5	4	2	2	0.409494465	0.382898995
101	-45	5	0	0	0	0	0
101	44	5	3	2	1	0.067372254	0.066068589
101	71	5	1	1	0	0.758126309	0
101	174	5	1	1	0	0.960286176	0
101	296	5	2	2	0	0.595965815	0.162160494
106	-121	5	3	1	2	0.475751692	0
106	-31	5	3	3	0	0.383288317	0.263402389
106	1	5	1	1	0	0.490465016	0
107	-91	5	3	3	0	0.846085988	0.076786114
107	-80	5	2	2	0	0.492508562	0.175450324
107	253	5	2	0	2	0	0
107	265	5	2	2	0	0.506513635	0.131364716
107	367	5	4	2	2	0.205155897	0.205155897
108	-92	5	5	5	0	0.370251069	0.213187489
108	-37	5	1	1	0	0.56948526	0
108	2	5	2	2	0	0.427786742	0.148860976
108	38	5	2	2	0	0.169355641	0.169355641
108	74	5	4	2	2	0.618944565	0.067795588
108	193	5	3	3	0	0.598233216	0.04217088
108	374	5	4	3	1	0.782591704	0.110272447
109	-160	5	1	1	0	0.459467739	0
109	-14	5	3	3	0	0.633971017	0.357655368
109	193	5	3	1	2	0.266240504	0
109	385	5	3	2	1	0.567766141	0.259234995
110	-118	5	2	2	0	0.659726177	0.122936714
110	-58	5	2	1	1	0.498919106	0
110	-18	5	3	3	0	0.564518868	0.416657268
110	173	5	2	2	0	0.686522707	0.187603601
110	207	5	4	3	1	0.181402854	0.251314534
110	265	5	4	1	3	0.413035166	0
111	-97	5	3	3	0	0.416477505	0.359968123
111	-55	5	4	2	2	0.493013018	0.248972885
111	97	5	3	2	1	0.697160184	0.133999945
111	112	5	3	2	1	0.743410756	0.222238503
111	207	5	3	3	0	0.289258599	0.210845755
111	264	5	3	3	0	0.278752791	0.211445406
111	339	5	3	1	2	0.749335522	0
112	-102	5	1	1	0	0.7414548	0
112	-29	5	3	2	1	0.54445663	0.16372003
112	55	5	3	1	2	0	0
112	89	5	3	1	2	0.347094649	0
112	111	5	3	2	1	0.743410756	0.222238503
112	117	5	3	2	1	0.387246478	0.354208322
112	173	5	3	2	1	0.563529771	0.216435121
112	202	5	2	2	0	0.572294895	0.027830188
112	210	5	4	2	2	0.847467745	0.139291086
112	255	5	3	3	0	0.490181738	0.252436749
112	266	5	3	3	0	0.627453015	0.281372329
112	274	5	3	3	0	0.192106895	0.242633192
112	286	5	4	2	2	0.733083887	0.253674944
112	310	5	2	1	1	0.544464706	0
112	362	5	3	3	0	0.246117702	0.117454854
112	388	5	4	1	3	0.569688184	0
117	-140	5	4	3	1	0.714146113	0.299394007
117	-131	5	3	3	0	0.371990123	0.175237602
117	-121	5	3	3	0	0.294014719	0.051781674
117	-57	5	4	3	1	0.324551838	0.458985611
117	-27	5	4	4	0	0.342026552	0.234002867
117	8	5	4	3	1	0.613227065	0.199929822
117	55	5	2	2	0	0.153061435	0.149873273
117	112	5	3	2	1	0.387246478	0.354208322
117	132	5	4	1	3	0.757294439	0
117	269	5	2	2	0	0.430474951	0.101801864
117	318	5	3	1	2	0.754835815	0
119	-118	5	3	2	1	0.42397142	0.304125905
119	-113	5	3	3	0	0.418989028	0.137155117
119	-41	5	4	3	1	0.271607944	0.344798242
119	55	5	3	3	0	0.402051654	0.311206564
119	256	5	4	2	2	0.393802924	0.055741773
119	326	5	4	2	2	0.52154917	0.073520517
124	-151	5	3	2	1	0.456343074	0.224022812
124	255	5	1	0	1	0	0
126	77	5	2	0	2	0	0
127	-89	5	3	2	1	0.464973303	0.066609879
127	-39	5	3	0	3	0	0
127	274	5	4	2	2	0.383144929	0.299119478
128	-125	5	2	1	1	0.31047668	0
128	-33	5	3	3	0	0.631776925	0.158933085
128	-27	5	4	3	1	0.575734174	0.076745654
128	42	5	5	4	1	0.268592929	0.255088203
128	65	5	5	4	1	0.511359262	0.138774642
128	227	5	3	3	0	0.455956997	0.155875701
128	273	5	3	2	1	0.392919645	0.082442965
130	-156	5	3	3	0	0.668308656	0.149799423
130	-140	5	2	2	0	0.807329506	0.038480043
130	-40	5	3	3	0	0.443889742	0.2136385
130	-18	5	2	2	0	0.565415665	0.220721237
130	92	5	5	2	3	0.668684796	0.114475488
130	259	5	3	2	1	0.391716977	0.287990499
130	296	5	1	0	1	0	0
130	331	5	3	2	1	0.807423983	0.038385566
130	362	5	5	3	2	0.446839864	0.032177274
131	-33	5	4	3	1	0.598560149	0.140776791
131	-19	5	2	1	1	0.491331023	0
131	-18	5	3	2	1	0.3474678	0.34250245
131	5	5	4	3	1	0.583613626	0.367312867
131	169	5	4	4	0	0.401495624	0.314038254
131	259	5	4	3	1	0.475978695	0.364761662
131	283	5	4	3	1	0.229990083	0.325255095
131	385	5	4	3	1	0.393482717	0.350317631
132	-156	5	1	1	0	0.531242005	0
132	-134	5	2	2	0	0.303035554	0.302604252
132	-81	5	0	0	0	0	0
132	-33	5	1	1	0	0.522076297	0
132	-31	5	2	2	0	0.703819695	0.032122361
132	-7	5	2	1	1	0.757294439	0
132	-3	5	1	0	1	0	0
132	41	5	2	2	0	0.016734729	0.016303427
132	45	5	0	0	0	0	0
132	55	5	1	1	0	0.302934708	0
132	66	5	3	3	0	0.433708759	0.321526692
132	92	5	2	1	1	0.029749177	0
132	117	5	4	1	3	0.757294439	0
132	325	5	2	1	1	0.531242005	0
132	337	5	3	2	1	0.595687341	0.161607099
134	-19	5	4	2	2	0.623688356	0.197461006
134	223	5	3	2	1	0.688279637	0.184053295
135	-100	5	3	3	0	0.138429572	0.082799048
135	-76	5	3	2	1	0.264370182	0.055541901
135	-15	5	3	2	1	0.090201374	0.090201374
135	35	5	1	1	0	0.525983411	0
135	38	5	4	4	0	0.615770425	0.108866807
135	283	5	5	4	1	0.506158553	0.381640095
135	386	5	2	2	0	0.072339848	0.049565828
141	-24	5	3	2	1	0.24504035	0.161014899
141	74	5	0	0	0	0	0
141	395	5	2	2	0	0.707320409	0.006808146
142	365	5	2	1	1	0.71404806	0
144	-136	5	4	2	2	0.531732334	0.064199256
144	-111	5	3	2	1	0.561239289	0.034692301
144	-84	5	3	2	1	0.242045218	0.221105392
144	-55	5	4	4	0	0.362870557	0.209937407
144	7	5	2	2	0	0.187139956	0.182479517
144	21	5	3	3	0	0.302762004	0.222097516
144	223	5	5	2	3	0.306997538	0.16053554
144	342	5	2	2	0	0.267449308	0.267449308
145	-166	5	3	2	1	0.130808428	0.111323043
145	-121	5	4	3	1	0.593299317	0.093676445
145	-33	5	2	2	0	0.371913119	0.032628908
145	152	5	4	2	2	0.286933974	0.237359135
146	-137	5	3	1	2	0.000696932	0
146	-90	5	4	1	3	0.731840443	0
146	-81	5	2	0	2	0	0
146	-29	5	4	3	1	0.462139054	0.327010114
146	-18	5	2	2	0	0.287698498	0.287698498
146	-11	5	3	2	1	0.564656082	0.010740913
146	55	5	3	1	2	0.376268531	0
146	181	5	5	3	2	0.649361539	0.201196638
146	204	5	3	2	1	0.39619673	0.39619673
146	245	5	3	3	0	0.649164913	0.060135184
146	283	5	4	1	3	0.575396995	0
146	302	5	2	1	1	0.792393459	0
146	324	5	2	2	0	0.615110498	0.206038865
146	374	5	4	2	2	0.173393501	0.101911314
[truncated: 155,645 more rows]
