# Supplementary material for: Mapping the structure of perceptions in helping networks of Alaska Natives
Source: PLoS One. 2018 Nov 12;13(11):e0204343. doi: 10.1371/journal.pone.0204343 (PMC6231607; doi:10.1371/journal.pone.0204343)
Supplement: S1 File — (ZIP) [file pone.0204343.s018.zip › study_data/Individual Outcomes Codebook.txt]

1	"Makes positive changes in the community"	1
2	"Helps young people in general"	1
3	"Helps people with alcohol problems"	1
4	"Helps women who are having trouble at home"	1
5	"Helps men who are having trouble at home"	1
6	"Helps elders who are having trouble at home"	1
7	"Helps young people who are having trouble at home"	1
8	"Helps people learn about traditional knowledge"	1
9	"Gives money food or other needed things to people who need them"	1
10	"Will correct a young person if he or she is doing something wrong"	1
11	"Is a member of a respected family"	1
12	"Act in ways that are good for the community"	1
13	"Give good advice most of the time"	1
14	"Are a positive influence on others in this community"	1
15	"Are willing to help out people who are in need"	1
16	"Someone I am close to"	1
17	"Someone who will help me find a job"	1
18	"Someone I would go to for personal advice or personal problems"	1
19	"Someone who can tell me about tradition"	1
20	"Someone I talk to when I am feeling down"	1
21	"Someone who gives me a place to stay when I don't one"	1
22	"Someone I hunt or share food with"	1
23	"Someone I hang out with"	1
